# Supplementary material for: The Plasma Glycoprotein Milieu in the Hemato-Oncological Patient Inhibits Platelet Function
Source: Biomolecules. 2026 May 22;16(6):761. doi: 10.3390/biom16060761 (PMC13296933; doi:10.3390/biom16060761)
Supplement: Supplementary file 1 [file biomolecules-16-00761-s001.zip]

Archive with 4 entries (4 files):
- Carbajo Arguelles et al may 26 Supp Figures and Legends.pdf
- Carbajo Arguelles et al Table S1.xlsx
- Carbajo Arguelles et al Table S2.xlsx
- Explanation GELS original images.pdf
