# Supplementary material for: The Plasma Glycoprotein Milieu in the Hemato-Oncological Patient Inhibits Platelet Function
Source: Biomolecules. 2026 May 22;16(6):761. doi: 10.3390/biom16060761 (PMC13296933; doi:10.3390/biom16060761)
Supplement: Supplementary file 1 [file biomolecules-16-00761-s001.zip › Carbajo Arguelles et al Table S1.xlsx]

## Sheet: Unfiltered
accession	accession isoform	symbol	length	molweight	1	2	3	4	5	6	7	8	9	10	a	b	c	d	e	f	g	homologies	biological process	molecular function	cellular component
Q14141	Q14141	SEPT6	434	49717																	56	hsa: SEPT6 dme: Sep2	cell differentiation; IEA:UniProtKB-KW. / cytokinesis; TAS:UniProtKB. / spermatogenesis; IEA:UniProtKB-KW. / viral process; IEA:UniProtKB-KW.	GTP binding; TAS:UniProtKB.	axon terminus; IEA:Ensembl. / cleavage furrow; IEA:UniProtKB-SubCell. / condensed chromosome kinetochore; IEA:UniProtKB-SubCell. / midbody; IEA:UniProtKB-SubCell. / septin collar; IEA:Ensembl. / septin complex; IDA:UniProtKB. / septin ring; IEA:Ensembl. / sperm annulus; IDA:UniProtKB. / spindle; IEA:UniProtKB-SubCell. / synaptic vesicle; IEA:Ensembl.
E7EPK1	E7EPK1	SEPT7	437	50695										47										GTP binding; IEA:UniProtKB-KW.	actin cytoskeleton; IDA:HPA. / microtubule cytoskeleton; IDA:HPA. / septin complex; IEA:InterPro.
D6RER5	D6RER5	SEPT11	432	49809																	56			GTP binding; IEA:UniProtKB-KW.
P04217	P04217	A1BG	495	54254		159	187	205	344	2052	1603	339	495			47		170	533	203	273	hsa: A1BG	neutrophil degranulation; TAS:Reactome. / platelet degranulation; TAS:Reactome.		blood microparticle; IDA:UniProtKB. / extracellular exosome; IDA:UniProtKB. / extracellular matrix; IDA:BHF-UCL. / extracellular region; IDA:UniProtKB. / extracellular space; IDA:UniProtKB. / ficolin-1-rich granule lumen; TAS:Reactome. / platelet alpha granule lumen; TAS:Reactome. / secretory granule lumen; TAS:Reactome.
P01023	P01023	A2M	1474	163291	4779	16382	3387	1959	311	671	1103	3578	2563		11656	2363	2688	6793	456	1977	1274	hsa: A2M	blood coagulation, intrinsic pathway; TAS:Reactome. / extracellular matrix disassembly; TAS:Reactome. / negative regulation of complement activation, lectin pathway; IDA:UniProtKB. / platelet degranulation; TAS:Reactome. / regulation of small GTPase mediated signal transduction; TAS:Reactome. / stem cell differentiation; IEA:Ensembl.	calcium-dependent protein binding; IPI:AgBase. / enzyme binding; IPI:UniProtKB. / growth factor binding; IDA:UniProtKB. / GTPase activator activity; TAS:Reactome. / interleukin-1 binding; IDA:UniProtKB. / interleukin-8 binding; IPI:UniProtKB. / protease binding; IPI:BHF-UCL. / receptor binding; IMP:AgBase. / serine-type endopeptidase inhibitor activity; IDA:UniProtKB. / tumor necrosis factor bind…	blood microparticle; IDA:UniProtKB. / cytosol; TAS:Reactome. / extracellular exosome; IDA:UniProtKB. / extracellular region; TAS:Reactome. / platelet alpha granule lumen; TAS:Reactome.
P33897	P33897	ABCD1	745	82937										101								hsa: ABCD1	alpha-linolenic acid metabolic process; TAS:Reactome. / fatty acid beta-oxidation; IDA:UniProtKB. / fatty acid beta-oxidation using acyl-CoA oxidase; TAS:Reactome. / linoleic acid metabolic process; TAS:Reactome. / long-chain fatty acid catabolic process; IGI:UniProtKB. / peroxisomal long-chain fatty acid import; IGI:UniProtKB. / peroxisomal membrane transport; NAS:UniProtKB. / peroxisome organiz…	ATP binding; IDA:UniProtKB. / ATPase activity; IDA:UniProtKB. / ATPase activity, coupled to transmembrane movement of substances; NAS:UniProtKB. / enzyme binding; IPI:UniProtKB. / identical protein binding; IPI:IntAct. / long-chain fatty acid transporter activity; EXP:Reactome. / peroxisomal fatty-acyl-CoA transporter activity; IGI:UniProtKB. / protein homodimerization activity; IDA:UniProtKB. / …	cytoplasm; IDA:UniProtKB. / cytosol; TAS:Reactome. / integral component of peroxisomal membrane; IDA:UniProtKB. / membrane; IDA:UniProtKB. / mitochondrion; IEA:Ensembl. / perinuclear region of cytoplasm; IDA:UniProtKB. / peroxisomal membrane; IDA:UniProtKB. / peroxisome; IDA:UniProtKB.
P15309	P15309	ACPP	386	44566										150								hsa: ACPP	adenosine metabolic process; IDA:UniProtKB. / dephosphorylation; IMP:UniProtKB. / neutrophil degranulation; TAS:Reactome. / nucleotide metabolic process; IEA:Ensembl. / positive regulation of adenosine receptor signaling pathway; IMP:UniProtKB. / protein homotetramerization; IDA:CAFA. / purine nucleobase metabolic process; IEA:Ensembl. / regulation of sensory perception of pain; IMP:UniProtKB. / …	5'-nucleotidase activity; IDA:UniProtKB. / acid phosphatase activity; IMP:UniProtKB. / identical protein binding; IPI:IntAct. / lysophosphatidic acid phosphatase activity; IDA:UniProtKB. / phosphatase activity; IMP:UniProtKB. / protein homodimerization activity; IDA:CAFA. / thiamine phosphate phosphatase activity; ISS:UniProtKB.	azurophil granule membrane; TAS:Reactome. / extracellular exosome; IDA:UniProtKB. / extracellular space; IDA:UniProtKB. / filopodium; IEA:Ensembl. / integral component of membrane; IEA:Ensembl. / intracellular; IDA:UniProtKB. / lysosomal membrane; IDA:UniProtKB. / nucleus; IDA:UniProtKB. / plasma membrane; IDA:UniProtKB. / vesicle membrane; ISS:UniProtKB.
P68133	P68133	ACTA1	377	42051	42													172	116	259	183	hsa: ACTA1	cell growth; IEA:Ensembl. / mesenchyme migration; ISS:AgBase. / muscle contraction; TAS:UniProtKB. / muscle filament sliding; TAS:Reactome. / positive regulation of gene expression; ISS:AgBase. / response to extracellular stimulus; IEA:Ensembl. / response to lithium ion; IEA:Ensembl. / response to mechanical stimulus; IEA:Ensembl. / response to steroid hormone; IEA:Ensembl. / skeletal muscle fibe…	ADP binding; TAS:UniProtKB. / ATP binding; TAS:UniProtKB. / myosin binding; TAS:UniProtKB. / structural constituent of cytoskeleton; TAS:UniProtKB.	actin cytoskeleton; IMP:UniProtKB. / actin filament; IDA:UniProtKB. / blood microparticle; IDA:UniProtKB. / cell body; ISS:AgBase. / cytosol; TAS:Reactome. / extracellular exosome; IDA:UniProtKB. / extracellular space; IDA:UniProtKB. / filopodium; ISS:AgBase. / lamellipodium; ISS:AgBase. / sarcomere; IDA:UniProtKB. / stress fiber; IDA:UniProtKB. / striated muscle thin filament; IDA:UniProtKB.
P62736	P62736	ACTA2	377	42009	42													172	116	259	183	hsa: ACTA2	glomerular mesangial cell development; IEP:UniProtKB. / mesenchyme migration; ISS:AgBase. / muscle contraction; TAS:Reactome. / positive regulation of gene expression; ISS:AgBase. / regulation of blood pressure; IEA:Ensembl. / response to virus; IEP:UniProtKB. / vascular smooth muscle contraction; IEA:Ensembl.	ATP binding; IEA:UniProtKB-KW. / protein kinase binding; ISS:ParkinsonsUK-UCL.	actin cytoskeleton; IEA:Ensembl. / cell body; ISS:AgBase. / cytoplasm; IDA:UniProtKB. / cytosol; TAS:Reactome. / extracellular exosome; IDA:UniProtKB. / extracellular space; IDA:UniProtKB. / filopodium; ISS:AgBase. / lamellipodium; ISS:AgBase. / protein complex; IDA:MGI. / smooth muscle contractile fiber; IEA:Ensembl.
P60709	P60709	ACTB	375	41737	42	102	68							249		171		197	116	294	213	hsa: ACTB dme: Act87E dme: Act57B	ATP-dependent chromatin remodeling; IDA:UniProtKB. / cell junction assembly; TAS:Reactome. / ephrin receptor signaling pathway; TAS:Reactome. / Fc-gamma receptor signaling pathway involved in phagocytosis; TAS:Reactome. / membrane organization; TAS:Reactome. / movement of cell or subcellular component; TAS:UniProtKB. / platelet aggregation; IMP:UniProtKB. / positive regulation of gene expression,…	ATP binding; IEA:UniProtKB-KW. / identical protein binding; IPI:IntAct. / kinesin binding; IPI:UniProtKB. / nitric-oxide synthase binding; IPI:BHF-UCL. / structural constituent of cytoskeleton; TAS:UniProtKB. / structural constituent of postsynaptic actin cytoskeleton; IDA:SynGO. / Tat protein binding; IPI:BHF-UCL.	actin cytoskeleton; IDA:UniProtKB. / blood microparticle; IDA:UniProtKB. / cortical cytoskeleton; IEA:Ensembl. / cytoplasm; TAS:UniProtKB. / cytoplasmic ribonucleoprotein granule; IDA:ParkinsonsUK-UCL. / cytoskeleton; ISS:AgBase. / cytosol; TAS:Reactome. / dense body; ISS:AgBase. / extracellular exosome; IDA:UniProtKB. / extracellular space; IDA:UniProtKB. / focal adhesion; IDA:UniProtKB. / intra…
P68032	P68032	ACTC1	377	42019	42													172	116	259	183	hsa: ACTC1	actin filament-based movement; IDA:UniProtKB. / actin-myosin filament sliding; IMP:BHF-UCL. / actomyosin structure organization; ISS:UniProtKB. / apoptotic process; ISS:UniProtKB. / cardiac muscle contraction; IEA:Ensembl. / cardiac muscle tissue morphogenesis; ISS:UniProtKB. / cardiac myofibril assembly; ISS:UniProtKB. / heart contraction; IMP:UniProtKB. / mesenchyme migration; ISS:AgBase. / mus…	ATP binding; IDA:UniProtKB. / ATPase activity; IDA:UniProtKB. / myosin binding; IDA:BHF-UCL.	actin filament; IDA:UniProtKB. / actomyosin, actin portion; IDA:UniProtKB. / blood microparticle; IDA:UniProtKB. / cell body; ISS:AgBase. / cytoplasm; IDA:BHF-UCL. / cytosol; TAS:Reactome. / extracellular exosome; IDA:UniProtKB. / extracellular space; IDA:UniProtKB. / filopodium; ISS:AgBase. / focal adhesion; IDA:UniProtKB. / I band; ISS:UniProtKB. / lamellipodium; ISS:AgBase. / membrane; IDA:Uni…
P63261	P63261	ACTG1	375	41793	42	102	68							249		171		197	116	294	213	hsa: ACTG1 sce: ACT1 dme: Act5C	cell junction assembly; TAS:Reactome. / ephrin receptor signaling pathway; TAS:Reactome. / Fc-gamma receptor signaling pathway involved in phagocytosis; TAS:Reactome. / membrane organization; TAS:Reactome. / movement of cell or subcellular component; TAS:UniProtKB. / platelet aggregation; IMP:UniProtKB. / retina homeostasis; IEP:UniProtKB. / sarcomere organization; IEA:Ensembl. / vascular endothe…	ATP binding; IEA:UniProtKB-KW. / identical protein binding; IPI:IntAct. / structural constituent of cytoskeleton; IC:UniProtKB. / ubiquitin protein ligase binding; IPI:ParkinsonsUK-UCL.	blood microparticle; IDA:UniProtKB. / cytoskeleton; ISS:AgBase. / cytosol; TAS:Reactome. / dense body; ISS:AgBase. / extracellular exosome; IDA:UniProtKB. / extracellular matrix; IDA:BHF-UCL. / extracellular space; IDA:UniProtKB. / filamentous actin; IEA:Ensembl. / focal adhesion; ISS:AgBase. / membrane; IDA:UniProtKB. / myelin sheath; IEA:Ensembl. / myofibril; IEA:Ensembl. / nucleus; IDA:UniProt…
P63267	P63267	ACTG2	376	41877	42													172	116	259	183	hsa: ACTG2 dme: Act79B	mesenchyme migration; ISS:AgBase. / muscle contraction; TAS:Reactome. / positive regulation of gene expression; ISS:AgBase.	ATP binding; IEA:UniProtKB-KW.	blood microparticle; IDA:UniProtKB. / cell body; ISS:AgBase. / cell periphery; IEA:Ensembl. / cytoplasm; ISS:AgBase. / cytosol; TAS:Reactome. / extracellular exosome; IDA:UniProtKB. / extracellular space; IDA:UniProtKB. / filopodium; ISS:AgBase. / lamellipodium; ISS:AgBase. / myosin filament; ISS:AgBase.
Q15848	Q15848	ADIPOQ	244	26414		113	54	125	58	117			44		45			52	44	50		hsa: ADIPOQ	adiponectin-activated signaling pathway; IEA:Ensembl. / brown fat cell differentiation; ISS:UniProtKB. / cellular response to cAMP; IEA:Ensembl. / cellular response to drug; ISS:UniProtKB. / cellular response to epinephrine stimulus; IEA:Ensembl. / cellular response to insulin stimulus; ISS:UniProtKB. / circadian rhythm; IEA:Ensembl. / detection of oxidative stress; ISS:UniProtKB. / fatty acid be…	cytokine activity; NAS:BHF-UCL. / hormone activity; IDA:BHF-UCL. / identical protein binding; TAS:BHF-UCL. / protein homodimerization activity; IPI:BHF-UCL. / receptor binding; ISS:UniProtKB. / sialic acid binding; IDA:UniProtKB.	cell surface; IDA:BHF-UCL. / collagen trimer; IEA:UniProtKB-KW. / endoplasmic reticulum; ISS:UniProtKB. / extracellular exosome; IDA:UniProtKB. / extracellular region; TAS:Reactome. / extracellular space; IDA:UniProtKB.
P43652	P43652	AFM	599	69069		45			275	1222	1253	190	299					44	197	66	48	hsa: AFM	vitamin transport; IDA:UniProtKB.	vitamin E binding; IDA:UniProtKB.	blood microparticle; IDA:UniProtKB. / extracellular exosome; IDA:UniProtKB. / extracellular region; TAS:ProtInc. / extracellular space; IDA:UniProtKB.
P01019	P01019	AGT	485	53154		106	142	110	185	393	1864	1050	787		164	99	57	112	439	113	92	hsa: AGT	activation of phospholipase C activity; IEA:Ensembl. / aging; IEA:Ensembl. / angiotensin maturation; TAS:Reactome. / angiotensin-activated signaling pathway; IDA:BHF-UCL. / angiotensin-mediated drinking behavior; IEA:Ensembl. / artery smooth muscle contraction; IEA:Ensembl. / blood vessel remodeling; TAS:BHF-UCL. / catenin import into nucleus; IEA:Ensembl. / cell growth involved in cardiac muscle…	growth factor activity; TAS:BHF-UCL. / hormone activity; ISS:BHF-UCL. / receptor agonist activity; IDA:BHF-UCL. / serine-type endopeptidase inhibitor activity; TAS:ProtInc. / sodium channel regulator activity; IMP:BHF-UCL. / superoxide-generating NADPH oxidase activator activity; TAS:BHF-UCL. / type 1 angiotensin receptor binding; IPI:BHF-UCL. / type 2 angiotensin receptor binding; IPI:BHF-UCL.	blood microparticle; IDA:UniProtKB. / cytosol; TAS:Reactome. / extracellular exosome; IDA:UniProtKB. / extracellular region; TAS:Reactome. / extracellular space; IDA:UniProtKB.
P23526	P23526	AHCY	432	47716										334								hsa: AHCY sce: SAH1 dme: Ahcy13	chronic inflammatory response to antigenic stimulus; IEA:Ensembl. / circadian sleep/wake cycle; IEA:Ensembl. / homocysteine biosynthetic process; IEA:Ensembl. / methylation; TAS:Reactome. / one-carbon metabolic process; IEA:UniProtKB-KW. / response to hypoxia; IEA:Ensembl. / response to nutrient; IEA:Ensembl. / S-adenosylhomocysteine catabolic process; IEA:Ensembl. / S-adenosylmethionine cycle; I…	adenosylhomocysteinase activity; TAS:UniProtKB. / adenyl nucleotide binding; IEA:Ensembl. / identical protein binding; IEA:Ensembl. / NAD binding; IEA:Ensembl.	cytosol; IDA:HPA. / extracellular exosome; IDA:UniProtKB. / melanosome; IEA:UniProtKB-SubCell. / neuron projection; IEA:Ensembl. / nucleus; IEA:Ensembl.
P02765	P02765	AHSG	367	39325	47	431	246	195	476	983	1452	1917	1478		186			246	365		113	hsa: AHSG	acute-phase response; IDA:UniProtKB. / cellular protein metabolic process; TAS:Reactome. / negative regulation of biomineral tissue development; IBA:GO_Central. / negative regulation of bone mineralization; ISS:UniProtKB. / negative regulation of insulin receptor signaling pathway; NAS:UniProtKB. / neutrophil degranulation; TAS:Reactome. / ossification; IEA:Ensembl. / pinocytosis; NAS:UniProtKB. …	cysteine-type endopeptidase inhibitor activity; IEA:InterPro. / endopeptidase inhibitor activity; IBA:GO_Central. / kinase inhibitor activity; NAS:UniProtKB.	blood microparticle; IDA:UniProtKB. / endoplasmic reticulum lumen; TAS:Reactome. / extracellular exosome; IDA:UniProtKB. / extracellular matrix; IDA:BHF-UCL. / extracellular region; TAS:Reactome. / extracellular space; IDA:UniProtKB. / Golgi apparatus; IDA:HPA. / platelet alpha granule lumen; TAS:Reactome. / secretory granule lumen; TAS:Reactome.
P00568	P00568	AK1	194	21635												48					48	hsa: AK1 dme: Adk1	ATP metabolic process; IEA:InterPro. / nucleobase-containing small molecule interconversion; TAS:Reactome. / nucleoside diphosphate phosphorylation; IDA:UniProtKB. / nucleoside triphosphate biosynthetic process; IDA:UniProtKB.	adenylate kinase activity; EXP:Reactome. / ATP binding; IEA:UniProtKB-KW. / nucleoside diphosphate kinase activity; IDA:UniProtKB.	cytosol; IDA:HPA. / extracellular exosome; IDA:UniProtKB.
O43488	O43488	AKR7A2	359	39589										52								hsa: AKR7A2	carbohydrate metabolic process; TAS:ProtInc. / cellular aldehyde metabolic process; TAS:ProtInc. / daunorubicin metabolic process; IMP:UniProtKB. / doxorubicin metabolic process; IMP:UniProtKB. / xenobiotic metabolic process; TAS:Reactome.	alditol:NADP+ 1-oxidoreductase activity; TAS:ProtInc. / aldo-keto reductase (NADP) activity; TAS:Reactome. / electron carrier activity; TAS:UniProtKB. / phenanthrene-9,10-epoxide hydrolase activity; IDA:UniProtKB.	cytosol; IDA:HPA. / extracellular exosome; IDA:UniProtKB. / Golgi apparatus; IEA:UniProtKB-SubCell.
P02768	P02768	ALB	609	69367	955	1133	1878	1211	1857	2740	4290	6713	5503	564	1081	643	629	1509	1630	1201	1258	hsa: ALB	bile acid and bile salt transport; TAS:Reactome. / cellular protein metabolic process; TAS:Reactome. / cellular response to starvation; IDA:UniProtKB. / hemolysis by symbiont of host erythrocytes; IDA:UniProtKB. / high-density lipoprotein particle remodeling; TAS:Reactome. / maintenance of mitochondrion location; IDA:UniProtKB. / negative regulation of apoptotic process; IDA:UniProtKB. / negative…	antioxidant activity; NAS:UniProtKB. / chaperone binding; IPI:BHF-UCL. / copper ion binding; NAS:UniProtKB. / DNA binding; IDA:UniProtKB. / drug binding; IDA:UniProtKB. / fatty acid binding; IDA:UniProtKB. / identical protein binding; IPI:IntAct. / pyridoxal phosphate binding; IDA:UniProtKB. / toxic substance binding; IDA:UniProtKB.	blood microparticle; IDA:UniProtKB. / endoplasmic reticulum; IDA:HPA. / endoplasmic reticulum lumen; TAS:Reactome. / extracellular exosome; IDA:UniProtKB. / extracellular region; TAS:Reactome. / extracellular space; IDA:UniProtKB. / Golgi apparatus; IDA:HPA. / myelin sheath; IEA:Ensembl. / nucleus; IDA:UniProtKB. / platelet alpha granule lumen; TAS:Reactome. / protein complex; IDA:UniProtKB.
Q13740	Q13740	ALCAM	583	65102					121													hsa: ALCAM	adaptive immune response; IEA:UniProtKB-KW. / axon extension involved in axon guidance; ISS:UniProtKB. / cell adhesion; ISS:UniProtKB. / heterophilic cell-cell adhesion via plasma membrane cell adhesion molecules; IMP:UniProtKB. / motor neuron axon guidance; IEA:Ensembl. / neuron projection extension; ISS:UniProtKB. / retinal ganglion cell axon guidance; ISS:UniProtKB. / signal transduction; TAS:…	identical protein binding; IPI:IntAct. / receptor binding; TAS:ProtInc.	axon; ISS:UniProtKB. / dendrite; IEA:UniProtKB-SubCell. / external side of plasma membrane; IEA:Ensembl. / extracellular exosome; IDA:UniProtKB. / focal adhesion; IDA:UniProtKB. / immunological synapse; IDA:UniProtKB. / integral component of plasma membrane; ISS:UniProtKB. / intrinsic component of plasma membrane; IDA:UniProtKB. / neuronal cell body; IEA:Ensembl.
P04075	P04075	ALDOA	364	39420												49				44	56	hsa: ALDOA	actin filament organization; TAS:BHF-UCL. / ATP biosynthetic process; IMP:BHF-UCL. / canonical glycolysis; TAS:Reactome. / fructose 1,6-bisphosphate metabolic process; IDA:BHF-UCL. / fructose metabolic process; IMP:BHF-UCL. / gluconeogenesis; TAS:Reactome. / glycolytic process; IMP:BHF-UCL. / muscle cell cellular homeostasis; IMP:BHF-UCL. / neutrophil degranulation; TAS:Reactome. / platelet degra…	actin binding; TAS:BHF-UCL. / cadherin binding; IDA:BHF-UCL. / cytoskeletal protein binding; IDA:BHF-UCL. / fructose binding; IDA:BHF-UCL. / fructose-bisphosphate aldolase activity; IDA:BHF-UCL. / identical protein binding; IPI:IntAct. / RNA binding; IDA:UniProtKB. / tubulin binding; TAS:BHF-UCL.	actin cytoskeleton; IDA:BHF-UCL. / cytosol; IDA:HPA. / extracellular exosome; IDA:UniProtKB. / extracellular region; TAS:Reactome. / extracellular space; IDA:UniProtKB. / ficolin-1-rich granule lumen; TAS:Reactome. / I band; TAS:BHF-UCL. / M band; IEA:UniProtKB-SubCell. / membrane; IDA:UniProtKB. / nucleus; IDA:UniProtKB. / platelet alpha granule lumen; TAS:Reactome. / secretory granule lumen; TA…
P02760	P02760	AMBP	352	38999	71	108	683	328	260	245	155	130	255		110			257	317	289	434	hsa: AMBP	cell adhesion; NAS:UniProtKB. / female pregnancy; NAS:UniProtKB. / heme catabolic process; NAS:UniProtKB. / negative regulation of immune response; NAS:UniProtKB. / negative regulation of JNK cascade; TAS:UniProtKB. / protein catabolic process; IEA:Ensembl. / protein-chromophore linkage; IEA:UniProtKB-KW. / receptor-mediated endocytosis; TAS:Reactome. / viral process; IEA:UniProtKB-KW.	calcium channel inhibitor activity; NAS:UniProtKB. / calcium oxalate binding; NAS:UniProtKB. / heme binding; IDA:UniProtKB. / IgA binding; IDA:UniProtKB. / protein homodimerization activity; IPI:UniProtKB. / serine-type endopeptidase inhibitor activity; TAS:UniProtKB. / small molecule binding; IEA:InterPro.	blood microparticle; IDA:UniProtKB. / cell surface; IEA:Ensembl. / extracellular exosome; IDA:UniProtKB. / extracellular matrix; IDA:BHF-UCL. / extracellular region; TAS:Reactome. / extracellular space; IDA:UniProtKB. / intracellular membrane-bounded organelle; IEA:Ensembl. / plasma membrane; IDA:UniProtKB.
Q8N8A2	Q8N8A2	ANKRD44	993	107603																	42	hsa: ANKRD44
P15144	P15144	ANPEP	967	109540				110													75	hsa: ANPEP dme: CG14516	angiogenesis; IEA:UniProtKB-KW. / cell differentiation; IEA:UniProtKB-KW. / cell-cell signaling; IBA:GO_Central. / neutrophil degranulation; TAS:Reactome. / peptide catabolic process; IBA:GO_Central. / regulation of blood pressure; IBA:GO_Central. / signal transduction; IBA:GO_Central.	aminopeptidase activity; TAS:ProtInc. / metalloaminopeptidase activity; IBA:GO_Central. / metallopeptidase activity; TAS:ProtInc. / peptide binding; IBA:GO_Central. / receptor activity; TAS:ProtInc. / virus receptor activity; IEA:UniProtKB-KW. / zinc ion binding; IBA:GO_Central.	endoplasmic reticulum-Golgi intermediate compartment; IDA:UniProtKB. / external side of plasma membrane; IEA:Ensembl. / extracellular exosome; IDA:UniProtKB. / extracellular space; IDA:UniProtKB. / integral component of membrane; IEA:UniProtKB-KW. / lysosomal membrane; IDA:UniProtKB. / nucleus; IDA:HPA. / plasma membrane; IDA:UniProtKB. / secretory granule membrane; TAS:Reactome.
P07355	P07355	ANXA2	339	38604										110								hsa: ANXA2	angiogenesis; IEP:UniProtKB. / body fluid secretion; IEA:Ensembl. / catabolism by host of symbiont protein; IMP:AgBase. / collagen fibril organization; IEA:Ensembl. / fibrinolysis; IEA:Ensembl. / interleukin-12-mediated signaling pathway; TAS:Reactome. / membrane raft assembly; IMP:UniProtKB. / negative regulation by host of symbiont molecular function; IMP:AgBase. / negative regulation of develo…	bone sialoprotein binding; IEA:Ensembl. / cadherin binding involved in cell-cell adhesion; IDA:BHF-UCL. / calcium ion binding; IEA:InterPro. / calcium-dependent phospholipid binding; IDA:UniProtKB. / calcium-dependent protein binding; IPI:AgBase. / cytoskeletal protein binding; IEA:InterPro. / identical protein binding; IPI:IntAct. / phosphatidylinositol-4,5-bisphosphate binding; IMP:UniProtKB. /…	azurophil granule lumen; TAS:Reactome. / basement membrane; IEA:UniProtKB-SubCell. / basolateral plasma membrane; ISS:BHF-UCL. / cell cortex; IEA:Ensembl. / cell surface; IDA:UniProtKB. / cell-cell adherens junction; IDA:BHF-UCL. / cytoplasm; IDA:AgBase. / cytosol; IEA:Ensembl. / early endosome; IEA:Ensembl. / endosome; IDA:UniProtKB. / extracellular exosome; IDA:UniProtKB. / extracellular matrix…
Q16853	Q16853	AOC3	763	84622																156		hsa: AOC3	amine metabolic process; IDA:UniProtKB. / cell adhesion; IDA:UniProtKB. / inflammatory response; TAS:UniProtKB. / negative regulation of primary amine oxidase activity; IDA:UniProtKB. / response to antibiotic; IDA:UniProtKB. / xenobiotic metabolic process; TAS:Reactome.	aliphatic-amine oxidase activity; IEA:UniProtKB-EC. / aminoacetone:oxygen oxidoreductase(deaminating) activity; IEA:UniProtKB-EC. / calcium ion binding; IDA:UniProtKB. / copper ion binding; IDA:UniProtKB. / phenethylamine:oxygen oxidoreductase (deaminating) activity; IEA:UniProtKB-EC. / primary amine oxidase activity; IDA:UniProtKB. / protein heterodimerization activity; IPI:UniProtKB. / protein …	cell surface; IDA:UniProtKB. / cytoplasm; IDA:UniProtKB. / early endosome; IDA:CACAO. / endoplasmic reticulum; IDA:CACAO. / Golgi apparatus; IDA:CACAO. / integral component of membrane; IDA:UniProtKB. / microvillus; IDA:UniProtKB. / plasma membrane; IDA:UniProtKB.
Q06278	Q06278	AOX1	1338	147918																	50	hsa: AOX1	drug metabolic process; IDA:UniProtKB. / oxidation-reduction process; IDA:UniProtKB. / vitamin B6 metabolic process; TAS:Reactome. / xanthine catabolic process; IBA:GO_Central.	2 iron, 2 sulfur cluster binding; IDA:UniProtKB. / aldehyde oxidase activity; IDA:UniProtKB. / electron carrier activity; IEA:InterPro. / flavin adenine dinucleotide binding; IDA:UniProtKB. / geranial:oxygen oxidoreductase activity; IEA:UniProtKB-EC. / heptaldehyde:oxygen oxidoreductase activity; IEA:UniProtKB-EC. / identical protein binding; IPI:IntAct. / iron ion binding; IDA:UniProtKB. / molyb…	cytosol; IDA:UniProtKB. / extracellular exosome; IDA:UniProtKB. / nuclear body; IDA:HPA.
Q10567	Q10567	AP1B1	949	104637										137								hsa: AP1B1 dme: Bap	antigen processing and presentation of exogenous peptide antigen via MHC class II; TAS:Reactome. / determination of left/right symmetry; IEA:Ensembl. / heart development; IEA:Ensembl. / intracellular protein transport; IEA:InterPro. / regulation of defense response to virus by virus; TAS:Reactome. / vesicle-mediated transport; IEA:InterPro.	protein kinase binding; ISS:ParkinsonsUK-UCL. / protein transporter activity; IEA:InterPro. / transporter activity; TAS:ProtInc.	clathrin adaptor complex; IEA:InterPro. / clathrin-coated endocytic vesicle membrane; TAS:Reactome. / cytoplasmic vesicle membrane; TAS:Reactome. / cytosol; IDA:HPA. / Golgi apparatus; IDA:HPA. / Golgi membrane; TAS:Reactome. / intracellular membrane-bounded organelle; IDA:HPA. / lysosomal membrane; TAS:Reactome. / trans-Golgi network membrane; TAS:Reactome.
O95782	O95782	AP2A1	977	107546																73	116	hsa: AP2A1	antigen processing and presentation of exogenous peptide antigen via MHC class II; TAS:Reactome. / clathrin-dependent endocytosis; TAS:BHF-UCL. / endocytosis; NAS:UniProtKB. / ephrin receptor signaling pathway; TAS:Reactome. / Golgi to endosome transport; NAS:UniProtKB. / intracellular protein transport; NAS:UniProtKB. / low-density lipoprotein particle clearance; TAS:Reactome. / low-density lipo…	low-density lipoprotein particle receptor binding; IPI:ARUK-UCL. / protein C-terminus binding; IEA:Ensembl. / protein complex binding; IEA:Ensembl. / protein kinase binding; ISS:ParkinsonsUK-UCL. / protein transporter activity; IEA:InterPro.	AP-2 adaptor complex; TAS:BHF-UCL. / apical plasma membrane; IEA:Ensembl. / basolateral plasma membrane; IEA:Ensembl. / clathrin coat of trans-Golgi network vesicle; NAS:UniProtKB. / clathrin-coated endocytic vesicle; NAS:ARUK-UCL. / clathrin-coated endocytic vesicle membrane; TAS:Reactome. / cytosol; TAS:Reactome. / endocytic vesicle membrane; TAS:Reactome. / endolysosome membrane; TAS:Reactome.…
O94973	O94973	AP2A2	939	103960																73	118	hsa: AP2A2 dme: alpha-Adaptin	antigen processing and presentation of exogenous peptide antigen via MHC class II; TAS:Reactome. / clathrin-dependent endocytosis; TAS:BHF-UCL. / ephrin receptor signaling pathway; TAS:Reactome. / intracellular protein transport; IEA:InterPro. / low-density lipoprotein particle clearance; TAS:Reactome. / low-density lipoprotein particle receptor catabolic process; TAS:Reactome. / membrane organiz…	disordered domain specific binding; IEA:Ensembl. / lipid binding; IEA:UniProtKB-KW. / protein kinase binding; ISS:ParkinsonsUK-UCL. / protein transporter activity; IEA:InterPro.	AP-2 adaptor complex; TAS:BHF-UCL. / clathrin-coated endocytic vesicle; NAS:ARUK-UCL. / clathrin-coated endocytic vesicle membrane; TAS:Reactome. / cytoplasmic vesicle; ISS:BHF-UCL. / cytosol; TAS:Reactome. / endocytic vesicle membrane; TAS:Reactome. / endolysosome membrane; TAS:Reactome. / ficolin-1-rich granule membrane; TAS:Reactome. / plasma membrane; TAS:Reactome. / secretory granule membran…
P63010	P63010	AP2B1	937	104553										135								hsa: AP2B1	antigen processing and presentation of exogenous peptide antigen via MHC class II; TAS:Reactome. / aorta development; IEA:Ensembl. / clathrin coat assembly; IEA:Ensembl. / clathrin-dependent endocytosis; TAS:BHF-UCL. / coronary vasculature development; IEA:Ensembl. / ephrin receptor signaling pathway; TAS:Reactome. / intracellular protein transport; IEA:InterPro. / low-density lipoprotein particl…	clathrin binding; IPI:UniProtKB. / protein complex binding; IEA:Ensembl. / protein transporter activity; IEA:InterPro. / signal sequence binding; TAS:BHF-UCL.	AP-2 adaptor complex; IMP:CAFA. / clathrin-coated endocytic vesicle; NAS:ARUK-UCL. / clathrin-coated endocytic vesicle membrane; TAS:Reactome. / cytosol; TAS:Reactome. / endocytic vesicle membrane; TAS:Reactome. / endolysosome membrane; TAS:Reactome. / membrane; IDA:UniProtKB. / plasma membrane; TAS:Reactome. / trans-Golgi network; IEA:Ensembl.
Q9HDC9	Q9HDC9	APMAP	416	46480									116									hsa: APMAP dme: Hmu	biosynthetic process; IEA:InterPro.	arylesterase activity; IDA:UniProtKB. / strictosidine synthase activity; IEA:InterPro.	cell surface; IDA:UniProtKB. / endoplasmic reticulum; IBA:GO_Central. / extracellular exosome; IDA:UniProtKB. / integral component of membrane; IEA:UniProtKB-KW. / membrane; IDA:UniProtKB.
P02647	P02647	APOA1	267	30778	181	349	255	252	387	565	981	778	843	369	242	170	80	374	584	254	223	hsa: APOA1	adrenal gland development; IEA:Ensembl. / animal organ regeneration; IEA:Ensembl. / blood vessel endothelial cell migration; IEA:Ensembl. / cellular protein metabolic process; TAS:Reactome. / cholesterol biosynthetic process; IBA:GO_Central. / cholesterol efflux; IDA:BHF-UCL. / cholesterol homeostasis; IDA:BHF-UCL. / cholesterol import; IMP:BHF-UCL. / cholesterol metabolic process; IMP:BHF-UCL. /…	amyloid-beta binding; IDA:BHF-UCL. / apolipoprotein A-I receptor binding; IPI:BHF-UCL. / apolipoprotein receptor binding; IPI:BHF-UCL. / chemorepellent activity; IDA:UniProtKB. / cholesterol binding; IDA:BHF-UCL. / cholesterol transporter activity; IMP:BHF-UCL. / enzyme binding; IPI:BHF-UCL. / heat shock protein binding; IPI:CAFA. / high-density lipoprotein particle binding; IEA:Ensembl. / high-d…	blood microparticle; IDA:UniProtKB. / cell surface; IEA:Ensembl. / chylomicron; IBA:GO_Central. / cytoplasmic vesicle; IDA:BHF-UCL. / cytosol; TAS:Reactome. / discoidal high-density lipoprotein particle; IEA:Ensembl. / early endosome; TAS:Reactome. / endocytic vesicle; IDA:BHF-UCL. / endocytic vesicle lumen; TAS:Reactome. / endoplasmic reticulum lumen; TAS:Reactome. / extracellular exosome; IDA:U…
P02652	P02652	APOA2	100	11175					110	222		115	367	274				85	93			hsa: APOA2	acute inflammatory response; IEA:Ensembl. / animal organ regeneration; IEA:Ensembl. / cellular protein metabolic process; TAS:Reactome. / cholesterol efflux; IDA:BHF-UCL. / cholesterol homeostasis; IDA:BHF-UCL. / cholesterol metabolic process; IBA:GO_Central. / chylomicron assembly; TAS:Reactome. / chylomicron remodeling; TAS:Reactome. / diacylglycerol catabolic process; IDA:BHF-UCL. / high-densi…	apolipoprotein receptor binding; IPI:BHF-UCL. / cholesterol binding; IDA:BHF-UCL. / cholesterol transporter activity; IEA:Ensembl. / heat shock protein binding; IPI:CAFA. / high-density lipoprotein particle binding; IBA:GO_Central. / high-density lipoprotein particle receptor binding; IPI:BHF-UCL. / lipase inhibitor activity; IDA:BHF-UCL. / lipid binding; IDA:BHF-UCL. / lipid transporter activity…	blood microparticle; IDA:UniProtKB. / chylomicron; IDA:BHF-UCL. / cytosol; TAS:Reactome. / early endosome; TAS:Reactome. / endoplasmic reticulum lumen; TAS:Reactome. / extracellular exosome; IDA:UniProtKB. / extracellular region; TAS:Reactome. / high-density lipoprotein particle; IDA:BHF-UCL. / spherical high-density lipoprotein particle; IDA:BHF-UCL. / very-low-density lipoprotein particle; IDA:…
P06727	P06727	APOA4	396	45399	329	880	389	181	649	892	1231	1058	2482								73		cellular protein metabolic process; TAS:Reactome. / cholesterol biosynthetic process; IBA:GO_Central. / cholesterol efflux; IDA:BHF-UCL. / cholesterol homeostasis; IDA:BHF-UCL. / cholesterol metabolic process; IDA:BHF-UCL. / chylomicron assembly; TAS:BHF-UCL. / chylomicron remodeling; TAS:Reactome. / high-density lipoprotein particle assembly; IBA:GO_Central. / high-density lipoprotein particle r…	antioxidant activity; IDA:HGNC. / cholesterol binding; IBA:GO_Central. / cholesterol transporter activity; IDA:BHF-UCL. / copper ion binding; IDA:HGNC. / identical protein binding; IPI:IntAct. / lipid binding; IMP:BHF-UCL. / lipid transporter activity; TAS:ProtInc. / phosphatidylcholine binding; IDA:BHF-UCL. / phosphatidylcholine-sterol O-acyltransferase activator activity; IDA:BHF-UCL. / protein…	blood microparticle; IDA:UniProtKB. / chylomicron; IDA:BHF-UCL. / cytosol; TAS:Reactome. / early endosome; TAS:Reactome. / endoplasmic reticulum lumen; TAS:Reactome. / extracellular exosome; IDA:UniProtKB. / extracellular matrix; IDA:BHF-UCL. / extracellular region; TAS:Reactome. / extracellular space; IDA:BHF-UCL. / high-density lipoprotein particle; IDA:BHF-UCL. / very-low-density lipoprotein p…
P04114	P04114	APOB	4563	515605	2797	4131	871		287	76					7682	6078	3566	9822		2239	1976	hsa: APOB	artery morphogenesis; IEA:Ensembl. / cellular protein metabolic process; TAS:Reactome. / cellular response to prostaglandin stimulus; IEA:Ensembl. / cellular response to tumor necrosis factor; IEA:Ensembl. / cholesterol efflux; IEA:Ensembl. / cholesterol homeostasis; IMP:BHF-UCL. / cholesterol metabolic process; IMP:BHF-UCL. / cholesterol transport; IMP:BHF-UCL. / chylomicron assembly; TAS:Reacto…	cholesterol transporter activity; IMP:BHF-UCL. / heparin binding; IDA:BHF-UCL. / lipase binding; IPI:BHF-UCL. / low-density lipoprotein particle receptor binding; IMP:BHF-UCL. / phospholipid binding; IDA:BHF-UCL.	chylomicron; IDA:BHF-UCL. / chylomicron remnant; TAS:BHF-UCL. / clathrin-coated endocytic vesicle membrane; TAS:Reactome. / cytoplasm; IDA:UniProtKB. / cytosol; IDA:HPA. / early endosome; TAS:Reactome. / endocytic vesicle lumen; TAS:Reactome. / endoplasmic reticulum exit site; IDA:UniProtKB. / endoplasmic reticulum lumen; TAS:Reactome. / endoplasmic reticulum membrane; TAS:Reactome. / endosome lu…
P02654	P02654	APOC1	83	9332										174								hsa: APOC1	cholesterol efflux; IDA:BHF-UCL. / cholesterol metabolic process; IEA:Ensembl. / chylomicron remnant clearance; IDA:BHF-UCL. / high-density lipoprotein particle remodeling; TAS:BHF-UCL. / lipid metabolic process; TAS:ProtInc. / lipoprotein metabolic process; IEA:InterPro. / negative regulation of cholesterol transport; IDA:BHF-UCL. / negative regulation of fatty acid biosynthetic process; IDA:BHF…	fatty acid binding; IDA:BHF-UCL. / lipase inhibitor activity; IDA:BHF-UCL. / phosphatidylcholine binding; TAS:BHF-UCL. / phosphatidylcholine-sterol O-acyltransferase activator activity; TAS:BHF-UCL. / phospholipase inhibitor activity; IDA:BHF-UCL.	chylomicron; TAS:BHF-UCL. / endoplasmic reticulum; IDA:LIFEdb. / extracellular exosome; IDA:UniProtKB. / extracellular region; TAS:Reactome. / high-density lipoprotein particle; IDA:BHF-UCL. / very-low-density lipoprotein particle; IDA:BHF-UCL.
P02656	P02656	APOC3	99	10852								69	84	191	90			82				hsa: APOC3	cholesterol efflux; IDA:BHF-UCL. / cholesterol homeostasis; IMP:BHF-UCL. / chylomicron assembly; TAS:Reactome. / chylomicron remnant clearance; IDA:BHF-UCL. / chylomicron remodeling; TAS:Reactome. / G-protein coupled receptor signaling pathway; IDA:BHF-UCL. / high-density lipoprotein particle remodeling; IMP:BHF-UCL. / lipoprotein metabolic process; IEA:InterPro. / negative regulation of choleste…	cholesterol binding; IC:BHF-UCL. / enzyme regulator activity; IDA:BHF-UCL. / high-density lipoprotein particle receptor binding; IPI:BHF-UCL. / lipase inhibitor activity; IDA:BHF-UCL. / phospholipid binding; IDA:BHF-UCL.	chylomicron; IDA:BHF-UCL. / early endosome; TAS:Reactome. / extracellular exosome; IDA:UniProtKB. / extracellular matrix; IDA:BHF-UCL. / extracellular region; TAS:Reactome. / extracellular space; IDA:BHF-UCL. / intermediate-density lipoprotein particle; IDA:BHF-UCL. / spherical high-density lipoprotein particle; IDA:BHF-UCL. / very-low-density lipoprotein particle; IDA:BHF-UCL.
P05090	P05090	APOD	189	21276			59	81	201	309	299	332	445	152	69			66	211			hsa: APOD dme: NLaz	aging; NAS:UniProtKB. / angiogenesis; NAS:UniProtKB. / brain development; ISS:UniProtKB. / glucose metabolic process; IDA:UniProtKB. / lipid metabolic process; IDA:UniProtKB. / negative regulation of cytokine production involved in inflammatory response; IDA:UniProtKB. / negative regulation of focal adhesion assembly; IMP:UniProtKB. / negative regulation of lipoprotein lipid oxidation; IDA:UniPro…	cholesterol binding; IDA:UniProtKB. / lipid transporter activity; NAS:UniProtKB.	cytosolic ribosome; ISS:UniProtKB. / dendrite; ISS:UniProtKB. / endoplasmic reticulum; ISS:UniProtKB. / extracellular exosome; IDA:UniProtKB. / extracellular region; NAS:UniProtKB. / extracellular space; IDA:UniProtKB. / neuronal cell body; ISS:UniProtKB. / perinuclear region of cytoplasm; IDA:UniProtKB.
P02649	P02649	APOE	317	36154						47								79				hsa: APOE	AMPA glutamate receptor clustering; IDA:Alzheimers_University_of_Toronto. / amyloid precursor protein metabolic process; IDA:UniProtKB. / artery morphogenesis; IEA:Ensembl. / cellular calcium ion homeostasis; IEA:Ensembl. / cellular protein metabolic process; TAS:Reactome. / cGMP-mediated signaling; IDA:BHF-UCL. / cholesterol catabolic process; IBA:GO_Central. / cholesterol efflux; IDA:BHF-UCL. /…	amyloid-beta binding; IDA:UniProtKB. / antioxidant activity; IDA:BHF-UCL. / cholesterol binding; IBA:GO_Central. / cholesterol transporter activity; IBA:GO_Central. / heparin binding; IDA:BHF-UCL. / identical protein binding; IDA:BHF-UCL. / lipid binding; IDA:UniProtKB. / lipid transporter activity; IDA:BHF-UCL. / lipoprotein particle binding; IEA:Ensembl. / low-density lipoprotein particle recep…	blood microparticle; IDA:UniProtKB. / chylomicron; IDA:BHF-UCL. / clathrin-coated endocytic vesicle membrane; TAS:Reactome. / cytoplasm; TAS:UniProtKB. / dendrite; NAS:BHF-UCL. / discoidal high-density lipoprotein particle; TAS:ARUK-UCL. / early endosome; TAS:Reactome. / endocytic vesicle lumen; TAS:Reactome. / endoplasmic reticulum; IDA:AgBase. / endoplasmic reticulum lumen; TAS:Reactome. / extr…
P02749	P02749	APOH	345	38298									44									hsa: APOH	blood coagulation, intrinsic pathway; IDA:BHF-UCL. / negative regulation of angiogenesis; IDA:BHF-UCL. / negative regulation of blood coagulation; IDA:BHF-UCL. / negative regulation of endothelial cell migration; IDA:BHF-UCL. / negative regulation of endothelial cell proliferation; IDA:BHF-UCL. / negative regulation of fibrinolysis; IDA:BHF-UCL. / negative regulation of myeloid cell apoptotic pro…	heparin binding; IEA:UniProtKB-KW. / identical protein binding; IPI:IntAct. / lipid binding; IDA:BHF-UCL. / lipoprotein lipase activator activity; IDA:BHF-UCL. / phospholipid binding; IDA:BHF-UCL.	cell surface; IDA:BHF-UCL. / chylomicron; IDA:BHF-UCL. / extracellular exosome; IDA:UniProtKB. / extracellular matrix; IDA:BHF-UCL. / extracellular region; TAS:Reactome. / extracellular space; IDA:UniProtKB. / high-density lipoprotein particle; IDA:BHF-UCL. / platelet dense granule lumen; TAS:Reactome. / very-low-density lipoprotein particle; IDA:BHF-UCL.
O14791	O14791	APOL1	398	43974						239	197	219	416										cellular protein metabolic process; TAS:Reactome. / chloride transmembrane transport; IDA:BHF-UCL. / cholesterol metabolic process; IEA:UniProtKB-KW. / cytolysis; IDA:BHF-UCL. / innate immune response; IDA:BHF-UCL. / killing of cells of other organism; IDA:BHF-UCL. / lipid transport; IEA:UniProtKB-KW. / lipoprotein metabolic process; IEA:InterPro. / post-translational protein modification; TAS:Re…	chloride channel activity; IDA:BHF-UCL. / lipid binding; IDA:BHF-UCL.	blood microparticle; IDA:UniProtKB. / endoplasmic reticulum lumen; TAS:Reactome. / extracellular region; TAS:Reactome. / extracellular space; IDA:BHF-UCL. / high-density lipoprotein particle; IDA:BHF-UCL. / intrinsic component of membrane; IC:BHF-UCL. / very-low-density lipoprotein particle; IDA:BHF-UCL.
O95445	O95445	APOM	188	21253									138									hsa: APOM	cholesterol efflux; IDA:BHF-UCL. / cholesterol homeostasis; IC:BHF-UCL. / high-density lipoprotein particle assembly; ISS:BHF-UCL. / high-density lipoprotein particle clearance; ISS:BHF-UCL. / high-density lipoprotein particle remodeling; IMP:BHF-UCL. / lipoprotein metabolic process; IEA:Ensembl. / negative regulation of plasma lipoprotein oxidation; IDA:BHF-UCL. / response to glucose; IEA:Ensemb…	antioxidant activity; IDA:BHF-UCL. / lipid transporter activity; IDA:BHF-UCL. / phospholipid binding; IDA:BHF-UCL.	discoidal high-density lipoprotein particle; IDA:BHF-UCL. / extracellular exosome; IDA:UniProtKB. / extracellular region; TAS:Reactome. / high-density lipoprotein particle; IDA:BHF-UCL. / integral component of plasma membrane; TAS:ProtInc. / low-density lipoprotein particle; IDA:BHF-UCL. / spherical high-density lipoprotein particle; IDA:BHF-UCL. / very-low-density lipoprotein particle; IDA:BHF-U…
P84077	P84077	ARF1	181	20697										127				76		79	84	hsa: ARF1 dme: Arf79F	actin filament organization; IEA:Ensembl. / antigen processing and presentation of exogenous peptide antigen via MHC class II; TAS:Reactome. / cellular copper ion homeostasis; IMP:UniProtKB. / cellular response to virus; IMP:UniProtKB. / dendritic spine organization; ISS:UniProtKB. / Golgi to transport vesicle transport; IEA:Ensembl. / interleukin-12-mediated signaling pathway; TAS:Reactome. / lo…	GDP binding; IEA:Ensembl. / GTP binding; IEA:UniProtKB-KW. / GTPase activity; TAS:Reactome. / magnesium ion binding; IEA:Ensembl. / phospholipase D activator activity; IEA:Ensembl. / protein domain specific binding; IPI:CAFA. / protein heterodimerization activity; IMP:CAFA. / RNA binding; IDA:UniProtKB. / signal transducer activity, downstream of receptor; TAS:ProtInc.	cell leading edge; IDA:UniProtKB. / COPI-coated vesicle; IEA:Ensembl. / cytosol; TAS:Reactome. / extracellular exosome; IDA:UniProtKB. / focal adhesion; IDA:UniProtKB. / Golgi membrane; TAS:Reactome. / late endosome; IEA:Ensembl. / neuron projection; IEA:UniProtKB-SubCell. / perinuclear region of cytoplasm; IEA:UniProtKB-SubCell. / peroxisomal membrane; IEA:Ensembl. / plasma membrane; TAS:ProtInc…
P61204	P61204	ARF3	181	20601										127				76		79	84	hsa: ARF3	phosphatidylinositol biosynthetic process; TAS:Reactome. / protein transport; IEA:UniProtKB-KW. / retrograde vesicle-mediated transport, Golgi to ER; IGI:WormBase. / small GTPase mediated signal transduction; IEA:InterPro.	GTP binding; TAS:ProtInc. / GTPase activity; TAS:ProtInc.	extracellular exosome; IDA:UniProtKB. / Golgi membrane; TAS:Reactome. / perinuclear region of cytoplasm; IEA:UniProtKB-SubCell.
P84085	P84085	ARF5	180	20530														76		79	84	hsa: ARF5	protein transport; IEA:UniProtKB-KW. / retrograde vesicle-mediated transport, Golgi to ER; IGI:WormBase. / small GTPase mediated signal transduction; IEA:InterPro.	GTP binding; IEA:UniProtKB-KW. / GTPase activity; TAS:ProtInc.	extracellular exosome; IDA:UniProtKB. / Golgi apparatus; IEA:UniProtKB-SubCell. / perinuclear region of cytoplasm; IEA:UniProtKB-SubCell. / plasma membrane; IEA:Ensembl.
P62330	P62330	ARF6	175	20082										82								hsa: ARF6 sce: ARF3 dme: Arf51F	cell adhesion; TAS:UniProtKB. / cell cycle; IEA:UniProtKB-KW. / cell division; IEA:UniProtKB-KW. / cortical actin cytoskeleton organization; IMP:UniProtKB. / establishment of epithelial cell polarity; IEA:Ensembl. / hepatocyte apoptotic process; IEA:Ensembl. / liver development; IEA:Ensembl. / membrane organization; TAS:Reactome. / movement of cell or subcellular component; TAS:UniProtKB. / myelo…	GTP binding; TAS:UniProtKB. / GTPase activity; TAS:ProtInc. / protein N-terminus binding; IEA:Ensembl. / thioesterase binding; IPI:UniProtKB.	cell cortex; IDA:UniProtKB. / cleavage furrow; IDA:UniProtKB. / cytosol; IEA:UniProtKB-SubCell. / early endosome; IEA:Ensembl. / endocytic vesicle; IDA:UniProtKB. / endosome; IDA:UniProtKB. / extracellular exosome; IDA:UniProtKB. / filopodium membrane; IDA:UniProtKB. / Flemming body; IDA:UniProtKB. / focal adhesion; IDA:UniProtKB. / Golgi apparatus; IEA:UniProtKB-SubCell. / membrane; IDA:UniProtK…
Q13510	Q13510	ASAH1	395	44660										45								hsa: ASAH1	ceramide metabolic process; TAS:ProtInc. / glycosphingolipid metabolic process; TAS:Reactome. / neutrophil degranulation; TAS:Reactome.	catalytic activity; TAS:ProtInc. / ceramidase activity; TAS:Reactome.	extracellular exosome; IDA:UniProtKB. / extracellular region; TAS:Reactome. / extracellular space; IDA:UniProtKB. / ficolin-1-rich granule lumen; TAS:Reactome. / lysosomal lumen; TAS:Reactome. / tertiary granule lumen; TAS:Reactome.
P04424	P04424	ASL	464	51658										50								hsa: ASL sce: ARG4 dme: CG9510	ammonia assimilation cycle; IEA:Ensembl. / arginine biosynthetic process via ornithine; IBA:GO_Central. / locomotory behavior; IEA:Ensembl. / post-embryonic development; IEA:Ensembl. / urea cycle; TAS:Reactome.	argininosuccinate lyase activity; EXP:Reactome. / identical protein binding; IPI:IntAct.	cytoplasm; TAS:ProtInc. / cytosol; TAS:Reactome. / extracellular exosome; IDA:UniProtKB.
Q674R7	Q674R7	ATG9B	924	101019										127								hsa: ATG9B	autophagosome assembly; IDA:MGI. / autophagy of mitochondrion; IBA:GO_Central. / late nucleophagy; IBA:GO_Central. / protein localization to pre-autophagosomal structure; IBA:GO_Central.		autophagosome; IBA:GO_Central. / autophagosome membrane; IEA:UniProtKB-SubCell. / cytoplasmic vesicle; IEA:UniProtKB-KW. / integral component of membrane; IEA:UniProtKB-KW. / pre-autophagosomal structure; IBA:GO_Central.
P50993	P50993	ATP1A2	1020	112265																	76	hsa: ATP1A2	adult locomotory behavior; IEA:Ensembl. / ATP hydrolysis coupled proton transport; IEA:Ensembl. / ATP metabolic process; IMP:BHF-UCL. / cardiac muscle contraction; TAS:BHF-UCL. / cell communication by electrical coupling involved in cardiac conduction; TAS:BHF-UCL. / cellular potassium ion homeostasis; IDA:BHF-UCL. / cellular response to mechanical stimulus; IEA:Ensembl. / cellular response to st…	ATP binding; IEA:UniProtKB-KW. / chaperone binding; IPI:BHF-UCL. / metal ion binding; IEA:UniProtKB-KW. / sodium:potassium-exchanging ATPase activity; IDA:BHF-UCL. / steroid hormone binding; IDA:BHF-UCL.	caveola; IEA:Ensembl. / cytoplasm; IDA:UniProtKB. / dendritic spine; IEA:Ensembl. / endosome; IEA:Ensembl. / extracellular vesicle; IDA:UniProtKB. / intercalated disc; IEA:Ensembl. / membrane; IDA:BHF-UCL. / myelin sheath; IEA:Ensembl. / plasma membrane; IDA:UniProtKB. / sodium:potassium-exchanging ATPase complex; IDA:BHF-UCL. / T-tubule; IEA:Ensembl.
P13637	P13637	ATP1A3	1013	111749																	111	hsa: ATP1A3 dme: Atpalpha	adult locomotory behavior; IEA:Ensembl. / cardiac muscle contraction; IEA:Ensembl. / cell communication by electrical coupling involved in cardiac conduction; TAS:BHF-UCL. / cellular potassium ion homeostasis; IDA:BHF-UCL. / cellular response to amyloid-beta; ISS:ARUK-UCL. / cellular response to retinoic acid; IEA:Ensembl. / cellular response to steroid hormone stimulus; NAS:BHF-UCL. / cellular r…	amyloid-beta binding; IDA:ARUK-UCL. / ATP binding; NAS:UniProtKB. / chaperone binding; IPI:BHF-UCL. / D1 dopamine receptor binding; IEA:Ensembl. / heparan sulfate proteoglycan binding; IEA:Ensembl. / metal ion binding; IEA:UniProtKB-KW. / sodium:potassium-exchanging ATPase activity; IDA:BHF-UCL. / sodium:potassium-exchanging ATPase activity involved in regulation of cardiac muscle cell membrane p…	axon; IDA:ARUK-UCL. / dendritic spine head; IEA:Ensembl. / dendritic spine neck; IEA:Ensembl. / endoplasmic reticulum; IDA:UniProtKB. / extracellular vesicle; IDA:UniProtKB. / Golgi apparatus; IDA:UniProtKB. / integral component of membrane; NAS:UniProtKB. / membrane; ISS:ARUK-UCL. / myelin sheath; IEA:Ensembl. / neuronal cell body; IDA:ARUK-UCL. / neuronal cell body membrane; IC:ARUK-UCL. / nucl…
P05026	P05026	ATP1B1	303	35061																	82	hsa: ATP1B1 dme: nrv3	ATP metabolic process; IDA:BHF-UCL. / cardiac muscle contraction; ISS:BHF-UCL. / cell adhesion; IEA:UniProtKB-KW. / cell communication by electrical coupling involved in cardiac conduction; TAS:BHF-UCL. / cellular calcium ion homeostasis; ISS:BHF-UCL. / cellular potassium ion homeostasis; IDA:BHF-UCL. / cellular sodium ion homeostasis; IDA:BHF-UCL. / ion transmembrane transport; TAS:Reactome. / l…	ATPase activator activity; IDA:BHF-UCL. / ATPase binding; IPI:BHF-UCL. / MHC class II protein complex binding; IDA:UniProtKB. / protein C-terminus binding; IEA:Ensembl. / protein kinase binding; IEA:Ensembl. / sodium:potassium-exchanging ATPase activity; IEA:Ensembl.	apical plasma membrane; IEA:Ensembl. / basolateral plasma membrane; IEA:Ensembl. / caveola; IEA:Ensembl. / extracellular exosome; IDA:UniProtKB. / extracellular vesicle; IDA:UniProtKB. / intercalated disc; ISS:BHF-UCL. / intracellular; IEA:GOC. / membrane; IDA:BHF-UCL. / myelin sheath; IEA:Ensembl. / plasma membrane; IDA:BHF-UCL. / sarcolemma; ISS:BHF-UCL. / sodium:potassium-exchanging ATPase com…
P14415	P14415	ATP1B2	290	33367																	44	hsa: ATP1B2 dme: nrv1	cell adhesion; IEA:UniProtKB-KW. / cell communication by electrical coupling involved in cardiac conduction; TAS:BHF-UCL. / cellular potassium ion homeostasis; IDA:BHF-UCL. / cellular sodium ion homeostasis; IDA:BHF-UCL. / ion transmembrane transport; TAS:Reactome. / leukocyte migration; TAS:Reactome. / membrane repolarization; IDA:BHF-UCL. / positive regulation of ATPase activity; IDA:BHF-UCL. /…	ATPase activator activity; IDA:BHF-UCL. / ATPase binding; IPI:BHF-UCL. / sodium:potassium-exchanging ATPase activity; IDA:BHF-UCL.	apical plasma membrane; IEA:Ensembl. / cytoplasm; IEA:Ensembl. / plasma membrane; TAS:Reactome. / sodium:potassium-exchanging ATPase complex; IDA:BHF-UCL.
P25705	P25705	ATP5A1	553	59751										78						74	166	hsa: ATP5A1 sce: ATP1 dme: blw	ATP biosynthetic process; IMP:CAFA. / cristae formation; TAS:Reactome. / embryo development; ISS:UniProtKB. / lipid metabolic process; ISS:UniProtKB. / mitochondrial ATP synthesis coupled proton transport; TAS:Reactome. / negative regulation of endothelial cell proliferation; IMP:UniProtKB. / positive regulation of blood vessel endothelial cell migration; IGI:CAFA.	angiostatin binding; IPI:CAFA. / ATP binding; ISS:UniProtKB. / MHC class I protein binding; IDA:UniProtKB. / proton-transporting ATP synthase activity, rotational mechanism; IMP:CAFA. / RNA binding; IDA:UniProtKB. / transmembrane transporter activity; IC:UniProtKB.	extracellular exosome; IDA:UniProtKB. / extracellular matrix; IDA:BHF-UCL. / membrane; IDA:UniProtKB. / mitochondrial inner membrane; IDA:UniProtKB. / mitochondrial matrix; TAS:Reactome. / mitochondrial proton-transporting ATP synthase complex; IDA:UniProtKB. / mitochondrion; IDA:UniProtKB. / myelin sheath; IEA:Ensembl. / plasma membrane; IDA:UniProtKB. / proton-transporting ATP synthase complex;…
P06576	P06576	ATP5B	529	56560										73	82	69	41		87	123	196	hsa: ATP5B sce: ATP2 dme: ATPsyn-beta	angiogenesis; IMP:UniProtKB. / ATP biosynthetic process; IMP:UniProtKB. / cristae formation; TAS:Reactome. / generation of precursor metabolites and energy; NAS:UniProtKB. / lipid metabolic process; IEA:Ensembl. / mitochondrial ATP synthesis coupled proton transport; TAS:Reactome. / mitochondrion organization; TAS:Reactome. / negative regulation of cell adhesion involved in substrate-bound cell m…	angiostatin binding; IPI:CAFA. / ATP binding; IEA:UniProtKB-KW. / MHC class I protein binding; IDA:UniProtKB. / proton-transporting ATP synthase activity, rotational mechanism; IMP:CAFA. / proton-transporting ATPase activity, rotational mechanism; IMP:UniProtKB. / transmembrane transporter activity; IC:UniProtKB. / transporter activity; NAS:UniProtKB.	cell surface; IDA:UniProtKB. / extracellular exosome; IDA:UniProtKB. / extracellular matrix; IDA:BHF-UCL. / membrane; IDA:UniProtKB. / mitochondrial matrix; TAS:Reactome. / mitochondrial membrane; IDA:UniProtKB. / mitochondrial nucleoid; IDA:BHF-UCL. / mitochondrial proton-transporting ATP synthase complex; IDA:UniProtKB. / mitochondrial proton-transporting ATP synthase, catalytic core; NAS:UniPr…
P48047	P48047	ATP5O	213	23277																42		hsa: ATP5O sce: ATP5 dme: Oscp	ATP biosynthetic process; TAS:Reactome. / cristae formation; TAS:Reactome. / mitochondrial ATP synthesis coupled proton transport; IMP:UniProtKB. / proton transport; NAS:UniProtKB.	ATPase activity; IDA:UniProtKB. / drug binding; IDA:UniProtKB. / proton-transporting ATP synthase activity, rotational mechanism; IEA:InterPro. / transmembrane transporter activity; IC:UniProtKB. / transporter activity; NAS:ProtInc.	extracellular exosome; IDA:UniProtKB. / extracellular matrix; IDA:BHF-UCL. / mitochondrial inner membrane; TAS:Reactome. / mitochondrial proton-transporting ATP synthase complex; IDA:UniProtKB. / mitochondrion; IDA:UniProtKB. / nucleus; IDA:UniProtKB. / plasma membrane; IDA:UniProtKB.
P61421	P61421	ATP6V0D1	351	40329										45								hsa: ATP6V0D1 sce: VMA6 dme: VhaAC39-1	ATP hydrolysis coupled proton transport; IEA:InterPro. / brain development; IEA:Ensembl. / cellular iron ion homeostasis; IMP:UniProtKB. / cellular response to increased oxygen levels; IMP:UniProtKB. / cilium assembly; ISS:UniProtKB. / insulin receptor signaling pathway; TAS:Reactome. / ion transmembrane transport; TAS:Reactome. / IRE1-mediated unfolded protein response; TAS:Reactome. / phagosome…	hydrogen-exporting ATPase activity, phosphorylative mechanism; IBA:GO_Central. / protein complex binding; IEA:Ensembl. / proton-transporting ATPase activity, rotational mechanism; IBA:GO_Central.	apical plasma membrane; IEA:Ensembl. / axon terminus; IEA:Ensembl. / early endosome; IBA:GO_Central. / endosome membrane; TAS:Reactome. / extracellular exosome; IDA:UniProtKB. / lysosomal membrane; IDA:UniProtKB. / membrane; IDA:UniProtKB. / phagocytic vesicle membrane; TAS:Reactome. / proton-transporting V-type ATPase, V0 domain; IEA:InterPro. / synaptic vesicle; IEA:Ensembl. / vacuolar proton-t…
P38606	P38606	ATP6V1A	617	68304										148		64						hsa: ATP6V1A sce: VMA1 dme: Vha68-1	ATP hydrolysis coupled proton transport; IEA:InterPro. / ATP metabolic process; IEA:InterPro. / cellular iron ion homeostasis; IMP:UniProtKB. / cellular response to increased oxygen levels; IMP:UniProtKB. / insulin receptor signaling pathway; TAS:Reactome. / ion transmembrane transport; TAS:Reactome. / phagosome acidification; TAS:Reactome. / regulation of macroautophagy; NAS:ParkinsonsUK-UCL. / …	ATP binding; IEA:UniProtKB-KW. / proton-transporting ATPase activity, rotational mechanism; IBA:GO_Central.	apical plasma membrane; IEA:Ensembl. / cytosol; ISS:UniProtKB. / extracellular exosome; IDA:UniProtKB. / integral component of plasma membrane; TAS:ProtInc. / lysosomal membrane; IDA:UniProtKB. / microvillus; IEA:Ensembl. / mitochondrion; IEA:Ensembl. / myelin sheath; IEA:Ensembl. / plasma membrane; ISS:UniProtKB. / proton-transporting two-sector ATPase complex; TAS:ProtInc. / proton-transporting…
O75882	O75882	ATRN	1429	158537			347	2342	43	85			72	43						811	2466	hsa: ATRN dme: dsd	cerebellum development; IEA:Ensembl. / inflammatory response; IEA:UniProtKB-KW. / myelination; IEA:Ensembl. / pigmentation; IEA:Ensembl. / regulation of multicellular organism growth; IEA:Ensembl. / response to oxidative stress; IEA:Ensembl.	carbohydrate binding; IEA:UniProtKB-KW. / receptor activity; TAS:ProtInc.	cytoplasm; IEA:Ensembl. / extracellular exosome; IDA:UniProtKB. / extracellular space; IDA:UniProtKB. / integral component of plasma membrane; TAS:ProtInc. / plasma membrane; NAS:ProtInc.
P25311	P25311	AZGP1	298	34259					203	364	463	441	944		43				223	48		hsa: AZGP1	cell adhesion; IDA:UniProtKB. / detection of chemical stimulus involved in sensory perception of bitter taste; IDA:UniProtKB. / negative regulation of cell proliferation; NAS:UniProtKB. / retina homeostasis; IEP:UniProtKB. / transmembrane transport; TAS:Reactome.	protein transmembrane transporter activity; NAS:UniProtKB. / ribonuclease activity; NAS:UniProtKB.	extracellular exosome; IDA:UniProtKB. / extracellular matrix; IDA:BHF-UCL. / extracellular region; TAS:Reactome. / extracellular space; IDA:UniProtKB. / nucleus; IDA:UniProtKB. / plasma membrane; IBA:GO_Central.
P06276	P06276	BCHE	602	68418				616													556	hsa: BCHE	choline metabolic process; IEA:Ensembl. / cocaine metabolic process; TAS:UniProtKB. / learning; IEA:Ensembl. / negative regulation of cell proliferation; IEA:Ensembl. / negative regulation of synaptic transmission; IEA:Ensembl. / neuroblast differentiation; IEA:Ensembl. / response to alkaloid; IEA:Ensembl. / response to drug; IEA:Ensembl. / response to folic acid; IEA:Ensembl. / response to gluco…	acetylcholinesterase activity; ISS:UniProtKB. / amyloid-beta binding; NAS:UniProtKB. / catalytic activity; NAS:UniProtKB. / choline binding; IEA:Ensembl. / cholinesterase activity; IDA:UniProtKB. / enzyme binding; NAS:UniProtKB. / hydrolase activity, acting on ester bonds; TAS:Reactome. / identical protein binding; IPI:IntAct.	blood microparticle; IDA:UniProtKB. / endoplasmic reticulum lumen; IEA:Ensembl. / extracellular region; TAS:Reactome. / membrane; IEA:Ensembl. / nuclear envelope lumen; IEA:Ensembl.
Q13867	Q13867	BLMH	455	52562										246								hsa: BLMH sce: LAP3 dme: CG1440	homocysteine catabolic process; IBA:GO_Central. / protein polyubiquitination; TAS:Reactome. / proteolysis; TAS:ProtInc. / response to drug; IEA:Ensembl. / response to toxic substance; IBA:GO_Central.	aminopeptidase activity; EXP:Reactome. / carboxypeptidase activity; TAS:ProtInc. / cysteine-type endopeptidase activity; TAS:ProtInc. / cysteine-type peptidase activity; TAS:ProtInc. / identical protein binding; IPI:IntAct.	cytoplasm; IBA:GO_Central. / cytosol; TAS:Reactome. / extracellular exosome; IDA:UniProtKB. / nucleus; IDA:UniProtKB.
H3BNR1	H3BNR1	BORCS8-MEF2B	382	40459			46													43	44		positive regulation of transcription from RNA polymerase II promoter; IEA:InterPro. / transcription, DNA-templated; IEA:UniProtKB-UniRule.	protein dimerization activity; IEA:InterPro. / RNA polymerase II regulatory region sequence-specific DNA binding; IEA:InterPro.	nucleus; IEA:UniProtKB-SubCell.
O60885	O60885	BRD4	1362	152219								44	42									hsa: BRD4	cellular response to DNA damage stimulus; IMP:UniProtKB. / chromatin remodeling; IDA:UniProtKB. / covalent chromatin modification; IEA:UniProtKB-KW. / negative regulation of DNA damage checkpoint; IMP:UniProtKB. / positive regulation of G2/M transition of mitotic cell cycle; IMP:MGI. / positive regulation of I-kappaB kinase/NF-kappaB signaling; IDA:UniProtKB. / positive regulation of transcriptio…	chromatin binding; IDA:UniProtKB. / lysine-acetylated histone binding; IDA:UniProtKB. / p53 binding; IDA:UniProtKB. / RNA polymerase II core binding; IDA:MGI.	chromosome; IDA:UniProtKB. / condensed nuclear chromosome; IDA:MGI. / cytosol; IDA:HPA. / nucleoplasm; IDA:HPA. / nucleus; IDA:UniProtKB.
P43251	P43251	BTD	543	61133					110	465	168	131	154						82			hsa: BTD dme: CG32751 dme: vanin-like	biotin metabolic process; IBA:GO_Central. / central nervous system development; TAS:ProtInc.	biotinidase activity; TAS:Reactome. / hydrolase activity, acting on carbon-nitrogen (but not peptide) bonds; IBA:GO_Central.	extracellular exosome; IDA:UniProtKB. / extracellular region; TAS:Reactome. / extracellular space; IDA:UniProtKB. / mitochondrial matrix; TAS:Reactome.
P02746	P02746	C1QB	253	26722														78				hsa: C1QB	complement activation; TAS:Reactome. / complement activation, classical pathway; TAS:Reactome. / innate immune response; IEA:UniProtKB-KW. / inner ear development; IEA:Ensembl. / regulation of complement activation; TAS:Reactome.	protein homodimerization activity; IEA:Ensembl. / serine-type endopeptidase activity; TAS:Reactome.	blood microparticle; IDA:UniProtKB. / collagen trimer; IEA:UniProtKB-KW. / complement component C1 complex; TAS:ProtInc. / extracellular exosome; IDA:UniProtKB. / extracellular region; TAS:Reactome.
P00736	P00736	C1R	705	80119						291								114			126	hsa: C1R	complement activation; TAS:Reactome. / complement activation, classical pathway; TAS:Reactome. / immune response; TAS:ProtInc. / innate immune response; IEA:UniProtKB-KW. / regulation of complement activation; TAS:Reactome. / zymogen activation; IDA:CAFA.	calcium ion binding; IDA:CAFA. / serine-type endopeptidase activity; EXP:Reactome. / serine-type peptidase activity; TAS:ProtInc.	blood microparticle; IDA:UniProtKB. / extracellular exosome; IDA:UniProtKB. / extracellular region; TAS:Reactome. / extracellular space; IDA:CAFA.
Q9NZP8	Q9NZP8	C1RL	487	53498						539	197							44			92	hsa: C1RL	complement activation, classical pathway; IEA:UniProtKB-KW. / innate immune response; IEA:UniProtKB-KW.	serine-type endopeptidase activity; IEA:InterPro.	extracellular exosome; IDA:UniProtKB. / extracellular space; IDA:UniProtKB.
P09871	P09871	C1S	688	76684						830		100	136		107			402	106	655	290	hsa: C1S	complement activation; TAS:Reactome. / complement activation, classical pathway; TAS:Reactome. / complement activation, lectin pathway; IBA:GO_Central. / regulation of complement activation; TAS:Reactome.	calcium ion binding; IEA:InterPro. / identical protein binding; IPI:IntAct. / serine-type endopeptidase activity; IDA:UniProtKB.	blood microparticle; IDA:UniProtKB. / extracellular exosome; IDA:UniProtKB. / extracellular region; TAS:Reactome.
P06681	P06681	C2	752	83268					491	794	524	136	210						258		55	hsa: C2	complement activation; IMP:BHF-UCL. / complement activation, classical pathway; TAS:ProtInc. / innate immune response; IEA:UniProtKB-KW. / positive regulation of apoptotic cell clearance; IMP:BHF-UCL. / regulation of complement activation; TAS:Reactome. / response to nutrient; IEA:Ensembl.	metal ion binding; IEA:UniProtKB-KW. / serine-type endopeptidase activity; TAS:Reactome.	extracellular exosome; IDA:UniProtKB. / extracellular region; TAS:Reactome. / extracellular space; TAS:ProtInc.
P01024	P01024	C3	1663	187148	1275	1913	2751	3260	233	595	164	479	895		1554	801	513	1956	165	4021	3188	hsa: C3	amyloid-beta clearance; ISS:ARUK-UCL. / cellular protein metabolic process; TAS:Reactome. / complement activation; IMP:BHF-UCL. / complement activation, alternative pathway; TAS:Reactome. / complement activation, classical pathway; IEA:UniProtKB-KW. / fatty acid metabolic process; IEA:UniProtKB-KW. / G-protein coupled receptor signaling pathway; TAS:ProtInc. / immune response; TAS:ProtInc. / infl…	C5L2 anaphylatoxin chemotactic receptor binding; IDA:UniProtKB. / endopeptidase inhibitor activity; IEA:InterPro. / receptor binding; TAS:ProtInc. / serine-type endopeptidase activity; TAS:Reactome.	azurophil granule lumen; TAS:Reactome. / blood microparticle; IDA:UniProtKB. / endoplasmic reticulum lumen; TAS:Reactome. / extracellular exosome; IDA:UniProtKB. / extracellular region; TAS:Reactome. / extracellular space; IDA:UniProtKB. / plasma membrane; TAS:Reactome. / protein complex; IEA:Ensembl. / secretory granule lumen; TAS:Reactome.
P01024	P01024	C4	1721.33	188185	1885	1913	2519.33	-1826.67	604.667	115	164	479	753.333		1305.67	2519.33	2178	1956	165	4021	-997	hsa: C4	amyloid-beta clearance; ISS:ARUK-UCL. / cellular protein metabolic process; TAS:Reactome. / complement activation; IMP:BHF-UCL. / complement activation, alternative pathway; TAS:Reactome. / complement activation, classical pathway; IEA:UniProtKB-KW. / fatty acid metabolic process; IEA:UniProtKB-KW. / G-protein coupled receptor signaling pathway; TAS:ProtInc. / immune response; TAS:ProtInc. / infl…	C5L2 anaphylatoxin chemotactic receptor binding; IDA:UniProtKB. / endopeptidase inhibitor activity; IEA:InterPro. / receptor binding; TAS:ProtInc. / serine-type endopeptidase activity; TAS:Reactome.	azurophil granule lumen; TAS:Reactome. / blood microparticle; IDA:UniProtKB. / endoplasmic reticulum lumen; TAS:Reactome. / extracellular exosome; IDA:UniProtKB. / extracellular region; TAS:Reactome. / extracellular space; IDA:UniProtKB. / plasma membrane; TAS:Reactome. / protein complex; IEA:Ensembl. / secretory granule lumen; TAS:Reactome.
P0C0L4	P0C0L4	C4A	1744	192785	1641			208		307											677	hsa: C4B hsa: C4A	cellular protein metabolic process; TAS:Reactome. / complement activation; IGI:BHF-UCL. / complement activation, classical pathway; IEA:UniProtKB-KW. / inflammatory response; IEA:UniProtKB-KW. / innate immune response; IEA:UniProtKB-KW. / positive regulation of apoptotic cell clearance; IGI:BHF-UCL. / post-translational protein modification; TAS:Reactome. / regulation of complement activation; TA…	complement component C1q binding; IDA:BHF-UCL. / endopeptidase inhibitor activity; IEA:InterPro. / serine-type endopeptidase activity; TAS:Reactome.	axon; IDA:UniProtKB. / blood microparticle; IDA:UniProtKB. / cell junction; IEA:UniProtKB-KW. / dendrite; IDA:UniProtKB. / endoplasmic reticulum lumen; TAS:Reactome. / extracellular exosome; IDA:UniProtKB. / extracellular region; TAS:Reactome. / extracellular space; IDA:UniProtKB. / neuronal cell body; IDA:UniProtKB. / plasma membrane; TAS:Reactome. / synapse; IDA:UniProtKB.
P0C0L5	P0C0L5	C4B	1744	192751							161		787		1362			2619	186		682		complement activation; IGI:BHF-UCL. / complement activation, classical pathway; IEA:UniProtKB-KW. / detection of molecule of bacterial origin; IDA:BHF-UCL. / inflammatory response; IEA:UniProtKB-KW. / innate immune response; IEA:UniProtKB-KW. / opsonization; TAS:BHF-UCL. / positive regulation of apoptotic cell clearance; IGI:BHF-UCL. / regulation of complement activation; TAS:Reactome.	carbohydrate binding; IDA:BHF-UCL. / complement binding; IDA:BHF-UCL. / endopeptidase inhibitor activity; IEA:InterPro. / serine-type endopeptidase activity; TAS:Reactome.	axon; IEA:UniProtKB-SubCell. / blood microparticle; IDA:UniProtKB. / cell junction; IEA:UniProtKB-KW. / dendrite; IEA:UniProtKB-SubCell. / extracellular exosome; IDA:UniProtKB. / extracellular region; TAS:Reactome. / extracellular space; IDA:UniProtKB. / other organism cell; IDA:BHF-UCL. / plasma membrane; TAS:Reactome. / synapse; IEA:UniProtKB-SubCell.
P04003	P04003	C4BPA	597	67033	357	79									389	528	457	877				hsa: C4BPA	complement activation, classical pathway; IEA:UniProtKB-KW. / innate immune response; IEA:UniProtKB-KW. / negative regulation of complement activation, classical pathway; IDA:BHF-UCL. / positive regulation of protein catabolic process; IDA:BHF-UCL. / regulation of complement activation; TAS:Reactome. / regulation of opsonization; IC:BHF-UCL.	RNA binding; IDA:UniProtKB.	blood microparticle; IDA:UniProtKB. / extracellular region; NAS:UniProtKB. / extracellular space; IDA:UniProtKB. / other organism cell; IDA:BHF-UCL. / plasma membrane; TAS:Reactome.
P20851	P20851	C4BPB	252	28357														155				hsa: C4BPB	blood coagulation; TAS:ProtInc. / complement activation, classical pathway; IEA:UniProtKB-KW. / innate immune response; IEA:UniProtKB-KW. / negative regulation of complement activation, classical pathway; IDA:BHF-UCL. / positive regulation of protein catabolic process; IDA:BHF-UCL. / regulation of complement activation; TAS:Reactome. / regulation of opsonization; IC:BHF-UCL.		extracellular region; NAS:UniProtKB. / extracellular space; IDA:BHF-UCL. / other organism cell; IDA:ParkinsonsUK-UCL. / plasma membrane; TAS:Reactome.
P01031	P01031	C5	1676	188305																941	467	hsa: C5	activation of MAPK activity; TAS:ProtInc. / cell surface receptor signaling pathway; TAS:ProtInc. / chemotaxis; TAS:ProtInc. / complement activation; TAS:Reactome. / complement activation, alternative pathway; IEA:UniProtKB-KW. / complement activation, classical pathway; IEA:UniProtKB-KW. / cytolysis; IEA:UniProtKB-KW. / G-protein coupled receptor signaling pathway; TAS:ProtInc. / in utero embryo…	chemokine activity; TAS:ProtInc. / endopeptidase inhibitor activity; IEA:InterPro. / receptor binding; TAS:ProtInc.	extracellular exosome; IDA:UniProtKB. / extracellular region; TAS:Reactome. / extracellular space; TAS:ProtInc. / membrane attack complex; IDA:UniProtKB.
P13671	P13671	C6	934	104786					59													hsa: C6	complement activation; TAS:ProtInc. / complement activation, classical pathway; IEA:UniProtKB-KW. / cytolysis; IEA:UniProtKB-KW. / in utero embryonic development; IEA:Ensembl. / innate immune response; IEA:UniProtKB-KW. / positive regulation of activation of membrane attack complex; IEA:Ensembl. / positive regulation of angiogenesis; IEA:Ensembl. / regulation of complement activation; TAS:Reactom…		extracellular exosome; IDA:UniProtKB. / extracellular region; TAS:Reactome. / membrane attack complex; IDA:UniProtKB.
P02748	P02748	C9	559	63173						242	604	599	293		98							hsa: C9	cell killing; IDA:UniProtKB. / complement activation, alternative pathway; IEA:UniProtKB-KW. / complement activation, classical pathway; IEA:UniProtKB-KW. / hemolysis by symbiont of host erythrocytes; TAS:ProtInc. / protein homooligomerization; IDA:UniProtKB. / regulation of complement activation; TAS:Reactome.		blood microparticle; IDA:UniProtKB. / cytosol; IDA:HPA. / extracellular exosome; IDA:UniProtKB. / extracellular region; TAS:Reactome. / extracellular space; IDA:UniProtKB. / integral component of plasma membrane; TAS:ProtInc. / membrane attack complex; IDA:UniProtKB. / other organism cell membrane; IEA:UniProtKB-SubCell. / plasma membrane; IDA:UniProtKB.
P00915	P00915	CA1	261	28870								44	111									hsa: CA1	bicarbonate transport; TAS:Reactome. / interleukin-12-mediated signaling pathway; TAS:Reactome. / one-carbon metabolic process; IEA:InterPro.	arylesterase activity; IMP:CACAO. / carbonate dehydratase activity; IMP:CACAO. / hydro-lyase activity; IDA:CACAO. / zinc ion binding; IEA:InterPro.	cytosol; TAS:Reactome. / extracellular exosome; IDA:UniProtKB.
P54289	P54289	CACNA2D1	1103	124568				396													197	hsa: CACNA2D1	calcium ion import across plasma membrane; ISS:BHF-UCL. / calcium ion transmembrane transport via high voltage-gated calcium channel; ISS:BHF-UCL. / calcium ion transport; IDA:UniProtKB. / calcium ion transport into cytosol; ISS:BHF-UCL. / cardiac conduction; TAS:Reactome. / cardiac muscle cell action potential involved in contraction; IMP:BHF-UCL. / cellular response to amyloid-beta; IGI:ARUK-UC…	metal ion binding; IEA:UniProtKB-KW. / voltage-gated calcium channel activity; IDA:BHF-UCL.	extracellular exosome; IDA:UniProtKB. / L-type voltage-gated calcium channel complex; IDA:BHF-UCL. / plasma membrane; TAS:Reactome. / sarcoplasmic reticulum; IEA:Ensembl. / voltage-gated calcium channel complex; IDA:UniProtKB.
P05937	P05937	CALB1	261	30025																	44	hsa: CALB1	cellular protein metabolic process; TAS:Reactome. / cellular response to organic substance; IEA:Ensembl. / locomotory behavior; IEA:Ensembl. / long-term memory; IMP:UniProtKB. / metanephric collecting duct development; IEA:Ensembl. / metanephric connecting tubule development; IEA:Ensembl. / metanephric distal convoluted tubule development; IEA:Ensembl. / metanephric part of ureteric bud developme…	calcium ion binding; IMP:UniProtKB. / vitamin D binding; IEA:UniProtKB-KW. / zinc ion binding; IMP:UniProtKB.	axon; IDA:UniProtKB. / cytosol; IBA:GO_Central. / dendrite; IDA:UniProtKB. / dendritic spine; IEA:Ensembl. / extracellular exosome; IDA:UniProtKB. / neuronal cell body; IDA:UniProtKB. / nucleus; IDA:UniProtKB. / synapse; IBA:GO_Central. / terminal bouton; IEA:Ensembl.
P22676	P22676	CALB2	271	31540																	44	hsa: CALB2	regulation of cytosolic calcium ion concentration; IBA:GO_Central.	calcium ion binding; IBA:GO_Central.	cytosol; IDA:HPA. / gap junction; IEA:Ensembl. / neuron projection; IBA:GO_Central. / nucleus; IBA:GO_Central. / synapse; IBA:GO_Central. / terminal bouton; IEA:Ensembl.
P0DP23	P0DP23	CALM1	149	16838										76								hsa: CALM2 hsa: CALM1 hsa: CALM3	detection of calcium ion; IMP:BHF-UCL. / negative regulation of peptidyl-threonine phosphorylation; TAS:BHF-UCL. / negative regulation of ryanodine-sensitive calcium-release channel activity; IDA:UniProtKB. / positive regulation of cyclic nucleotide metabolic process; IDA:BHF-UCL. / positive regulation of cyclic-nucleotide phosphodiesterase activity; IDA:BHF-UCL. / positive regulation of peptidyl…	calcium channel inhibitor activity; IDA:UniProtKB. / calcium ion binding; IDA:UniProtKB. / ion channel binding; IPI:UniProtKB. / protein kinase binding; IPI:BHF-UCL. / protein phosphatase activator activity; IDA:BHF-UCL. / protein serine/threonine kinase activator activity; TAS:BHF-UCL. / titin binding; IPI:BHF-UCL.	cytoplasm; IDA:UniProtKB. / postsynaptic density; IEA:Ensembl. / sarcomere; IDA:BHF-UCL. / spindle pole; IEA:UniProtKB-SubCell.
P0DP24	P0DP24	CALM2	149	16838										76								hsa: CALM2 hsa: CALM1 hsa: CALM3	detection of calcium ion; IMP:BHF-UCL. / G2/M transition of mitotic cell cycle; IEA:Ensembl. / negative regulation of peptidyl-threonine phosphorylation; TAS:BHF-UCL. / negative regulation of ryanodine-sensitive calcium-release channel activity; IDA:UniProtKB. / positive regulation of cyclic nucleotide metabolic process; IDA:BHF-UCL. / positive regulation of cyclic-nucleotide phosphodiesterase ac…	calcium channel inhibitor activity; IDA:UniProtKB. / calcium ion binding; IDA:UniProtKB. / ion channel binding; IPI:BHF-UCL. / protein kinase binding; IPI:BHF-UCL. / protein phosphatase activator activity; IDA:BHF-UCL. / protein serine/threonine kinase activator activity; TAS:BHF-UCL. / titin binding; IPI:BHF-UCL.	cytoplasm; IDA:UniProtKB. / sarcomere; IDA:BHF-UCL. / spindle pole; IEA:UniProtKB-SubCell. / voltage-gated potassium channel complex; IEA:Ensembl.
P0DP25	P0DP25	CALM3	149	16838										76								hsa: CALM2 hsa: CALM1 hsa: CALM3	detection of calcium ion; IMP:BHF-UCL. / G2/M transition of mitotic cell cycle; IEA:Ensembl. / negative regulation of peptidyl-threonine phosphorylation; TAS:BHF-UCL. / negative regulation of ryanodine-sensitive calcium-release channel activity; ISS:BHF-UCL. / positive regulation of cyclic nucleotide metabolic process; IDA:BHF-UCL. / positive regulation of cyclic-nucleotide phosphodiesterase acti…	calcium ion binding; IDA:UniProtKB. / ion channel binding; IPI:BHF-UCL. / protein kinase binding; IPI:BHF-UCL. / protein phosphatase activator activity; IDA:BHF-UCL. / protein serine/threonine kinase activator activity; TAS:BHF-UCL. / titin binding; IPI:BHF-UCL.	postsynaptic density; IEA:Ensembl. / sarcomere; IDA:BHF-UCL. / spindle pole; IEA:UniProtKB-SubCell. / voltage-gated potassium channel complex; IEA:Ensembl.
P27482	P27482	CALML3	149	16891										248								hsa: CALML3		calcium ion binding; TAS:ProtInc.	extracellular exosome; IDA:UniProtKB.
Q9NZT1	Q9NZT1	CALML5	146	15893										152								hsa: CALML5	epidermis development; TAS:ProtInc. / neutrophil degranulation; TAS:Reactome. / signal transduction; TAS:ProtInc.	calcium ion binding; TAS:ProtInc.	extracellular exosome; IDA:UniProtKB. / extracellular region; TAS:Reactome. / ficolin-1-rich granule lumen; TAS:Reactome.
Q9UQM7	Q9UQM7	CAMK2A	478	54088																49		hsa: CAMK2A	angiotensin-activated signaling pathway; IDA:UniProtKB. / calcium ion transport; ISS:ParkinsonsUK-UCL. / cell differentiation; IBA:GO_Central. / dendrite morphogenesis; IEA:Ensembl. / G1/S transition of mitotic cell cycle; ISS:ParkinsonsUK-UCL. / interferon-gamma-mediated signaling pathway; TAS:Reactome. / intracellular signal transduction; IBA:GO_Central. / MAPK cascade; TAS:Reactome. / nervous …	ATP binding; IEA:UniProtKB-KW. / calcium-dependent protein serine/threonine kinase activity; IEA:Ensembl. / calmodulin binding; IPI:BHF-UCL. / calmodulin-dependent protein kinase activity; IBA:GO_Central. / glutamate receptor binding; ISS:ParkinsonsUK-UCL. / identical protein binding; IPI:IntAct. / kinase activity; IDA:UniProtKB. / metal ion binding; IEA:UniProtKB-KW. / protein homodimerization a…	cell junction; IEA:UniProtKB-KW. / cytoplasm; IBA:GO_Central. / cytosol; TAS:Reactome. / endocytic vesicle membrane; TAS:Reactome. / mitochondrion; ISS:ParkinsonsUK-UCL. / neuron projection; IBA:GO_Central. / nucleoplasm; TAS:Reactome. / nucleus; IDA:UniProtKB. / plasma membrane; TAS:Reactome. / postsynaptic density; IEA:Ensembl. / presynaptic membrane; IEA:UniProtKB-SubCell.
Q13554	Q13554	CAMK2B	666	72678																49		hsa: CAMK2B	interferon-gamma-mediated signaling pathway; TAS:Reactome. / intracellular signal transduction; IBA:GO_Central. / MAPK cascade; TAS:Reactome. / peptidyl-serine phosphorylation; IBA:GO_Central. / peptidyl-threonine phosphorylation; IBA:GO_Central. / positive regulation of dendritic spine morphogenesis; ISS:UniProtKB. / positive regulation of neuron projection development; ISS:UniProtKB. / positive…	actin binding; IEA:UniProtKB-KW. / ATP binding; IEA:UniProtKB-KW. / calmodulin binding; IBA:GO_Central. / calmodulin-dependent protein kinase activity; IBA:GO_Central. / identical protein binding; IPI:IntAct. / protein homodimerization activity; IPI:BHF-UCL. / protein serine/threonine kinase activity; TAS:Reactome. / Ras guanyl-nucleotide exchange factor activity; TAS:Reactome.	cytoplasm; IBA:GO_Central. / cytosol; TAS:Reactome. / endocytic vesicle membrane; TAS:Reactome. / microtubule organizing center; IEA:UniProtKB-SubCell. / neuron projection; IBA:GO_Central. / nucleoplasm; TAS:Reactome. / plasma membrane; TAS:Reactome. / sarcoplasmic reticulum membrane; IEA:UniProtKB-SubCell.
Q13557	Q13557	CAMK2D	499	56369																46		hsa: CAMK2D dme: CaMKII	cardiac muscle cell contraction; ISS:BHF-UCL. / cell differentiation; IBA:GO_Central. / cellular response to calcium ion; TAS:BHF-UCL. / endoplasmic reticulum calcium ion homeostasis; ISS:BHF-UCL. / interferon-gamma-mediated signaling pathway; TAS:Reactome. / MAPK cascade; TAS:Reactome. / negative regulation of sodium ion transmembrane transport; IDA:BHF-UCL. / negative regulation of sodium ion t…	ATP binding; IEA:UniProtKB-KW. / calmodulin binding; IPI:BHF-UCL. / calmodulin-dependent protein kinase activity; IDA:BHF-UCL. / identical protein binding; IPI:IntAct. / ion channel binding; IPI:BHF-UCL. / protein homodimerization activity; IPI:BHF-UCL. / protein serine/threonine kinase activity; IDA:BHF-UCL. / Ras guanyl-nucleotide exchange factor activity; TAS:Reactome. / sodium channel inhibit…	cytoplasm; ISS:BHF-UCL. / cytosol; TAS:Reactome. / endocytic vesicle membrane; TAS:Reactome. / membrane; IDA:UniProtKB. / neuron projection; IBA:GO_Central. / nucleoplasm; TAS:Reactome. / nucleus; ISS:BHF-UCL. / plasma membrane; TAS:Reactome. / sarcolemma; IEA:UniProtKB-SubCell. / sarcoplasmic reticulum membrane; IEA:UniProtKB-SubCell.
Q86VP6	Q86VP6	CAND1	1230	136376																	74	hsa: CAND1 dme: Cand1	cell differentiation; IDA:UniProtKB. / cellular iron ion homeostasis; TAS:Reactome. / negative regulation of catalytic activity; IDA:UniProtKB. / neutrophil degranulation; TAS:Reactome. / positive regulation of RNA polymerase II transcriptional preinitiation complex assembly; IEA:Ensembl. / post-translational protein modification; TAS:Reactome. / protein ubiquitination; IDA:UniProtKB. / SCF compl…	TBP-class protein binding; IEA:Ensembl.	cullin-RING ubiquitin ligase complex; IDA:UniProtKB. / cytoplasm; IDA:UniProtKB. / cytosol; IDA:HPA. / extracellular exosome; IDA:UniProtKB. / extracellular region; TAS:Reactome. / ficolin-1-rich granule lumen; TAS:Reactome. / Golgi apparatus; IDA:HPA. / membrane; IDA:UniProtKB. / nucleoplasm; IDA:HPA. / nucleus; IDA:UniProtKB. / secretory granule lumen; TAS:Reactome. / ubiquitin ligase complex; …
Q6ZSI9	Q6ZSI9	CAPN12	719	81037										54								hsa: CAPN12	proteolysis; IBA:GO_Central.	calcium ion binding; IEA:InterPro. / calcium-dependent cysteine-type endopeptidase activity; IBA:GO_Central.	cytoplasm; IBA:GO_Central.
A2RUR9	A2RUR9	CCDC144A	1427	165125					46													hsa: CCDC144A
Q76M96	Q76M96	CCDC80	950	108174		43	44		40								46	43		40	40	hsa: CCDC80	extracellular matrix organization; IEA:Ensembl. / positive regulation of cell-substrate adhesion; IEA:Ensembl.	fibronectin binding; IEA:Ensembl. / heparin binding; IEA:Ensembl.	basement membrane; IEA:Ensembl. / extracellular space; IEA:Ensembl. / interstitial matrix; IEA:Ensembl.
Q6YHK3	Q6YHK3	CD109	1445	161689				48												170		hsa: CD109 dme: Tep3	C-terminal protein lipidation; TAS:Reactome. / hair follicle development; IEA:Ensembl. / negative regulation of keratinocyte proliferation; IEA:Ensembl. / negative regulation of protein phosphorylation; IEA:Ensembl. / negative regulation of transforming growth factor beta receptor signaling pathway; IDA:UniProtKB. / negative regulation of wound healing; IDA:UniProtKB. / osteoclast fusion; IEA:Ens…	serine-type endopeptidase inhibitor activity; IEA:UniProtKB-KW. / transforming growth factor beta binding; IPI:UniProtKB.	anchored component of membrane; IEA:UniProtKB-KW. / cell surface; IDA:UniProtKB. / extracellular region; TAS:Reactome. / extracellular space; IEA:Ensembl. / plasma membrane; TAS:Reactome. / platelet alpha granule membrane; TAS:Reactome.
P08571	P08571	CD14	375	40076							258	247	317									hsa: CD14	apoptotic process; TAS:ProtInc. / apoptotic signaling pathway; TAS:Reactome. / cell surface receptor signaling pathway; TAS:ProtInc. / cellular response to diacyl bacterial lipopeptide; IDA:UniProtKB. / cellular response to lipopolysaccharide; IDA:MGI. / cellular response to lipoteichoic acid; IDA:MGI. / cellular response to molecule of bacterial origin; IDA:CAFA. / cellular response to triacyl b…	lipopeptide binding; IDA:AgBase. / lipopolysaccharide binding; IDA:MGI. / lipoteichoic acid binding; IDA:MGI. / opsonin receptor activity; TAS:BHF-UCL. / peptidoglycan receptor activity; TAS:ProtInc.	anchored component of external side of plasma membrane; IDA:UniProtKB. / endosome membrane; TAS:Reactome. / extracellular exosome; IDA:UniProtKB. / extracellular region; TAS:Reactome. / extracellular space; IDA:UniProtKB. / Golgi apparatus; IDA:UniProtKB. / lipopolysaccharide receptor complex; IDA:UniProtKB. / membrane raft; IDA:UniProtKB. / plasma membrane; TAS:Reactome. / secretory granule memb…
P16070	P16070	CD44	742	81538							53								87			hsa: CD44	cartilage development; IEP:UniProtKB. / cell-cell adhesion; NAS:UniProtKB. / cell-matrix adhesion; NAS:UniProtKB. / cellular response to fibroblast growth factor stimulus; IDA:UniProtKB. / extracellular matrix disassembly; TAS:Reactome. / extracellular matrix organization; TAS:Reactome. / hyaluronan catabolic process; IDA:UniProtKB. / interferon-gamma-mediated signaling pathway; TAS:Reactome. / l…	collagen binding; NAS:UniProtKB. / hyaluronic acid binding; IDA:UniProtKB.	apical plasma membrane; IDA:UniProtKB. / cell projection; IDA:UniProtKB. / cell surface; IDA:UniProtKB. / cytosol; IDA:HPA. / extracellular exosome; IDA:UniProtKB. / focal adhesion; IDA:UniProtKB. / Golgi apparatus; IDA:HPA. / integral component of plasma membrane; NAS:UniProtKB. / lamellipodium membrane; IDA:UniProtKB. / macrophage migration inhibitory factor receptor complex; IDA:BHF-UCL. / pla…
O43866	O43866	CD5L	347	38088												180						hsa: CD5L	apoptotic process; IEA:UniProtKB-KW. / cellular defense response; TAS:ProtInc. / immune system process; IEA:UniProtKB-KW. / inflammatory response; IEA:UniProtKB-KW.	scavenger receptor activity; IEA:InterPro.	blood microparticle; IDA:UniProtKB. / cytoplasm; IEA:UniProtKB-SubCell. / extracellular exosome; IDA:UniProtKB. / extracellular region; NAS:UniProtKB. / extracellular space; TAS:ProtInc. / membrane; IEA:InterPro.
P12830	P12830	CDH1	882	97456						84												hsa: CDH1	adherens junction organization; IMP:UniProtKB. / cell-cell adhesion; IDA:BHF-UCL. / cellular response to indole-3-methanol; IDA:UniProtKB. / cellular response to lithium ion; IDA:UniProtKB. / entry of bacterium into host cell; TAS:Reactome. / extracellular matrix disassembly; TAS:Reactome. / extracellular matrix organization; TAS:Reactome. / homophilic cell adhesion via plasma membrane adhesion m…	ankyrin binding; IPI:BHF-UCL. / beta-catenin binding; IDA:BHF-UCL. / cadherin binding; IDA:BHF-UCL. / calcium ion binding; IEA:InterPro. / cell adhesion molecule binding; IPI:UniProtKB. / gamma-catenin binding; IPI:BHF-UCL. / GTPase activating protein binding; IPI:UniProtKB. / identical protein binding; IPI:IntAct.	actin cytoskeleton; IDA:BHF-UCL. / apical junction complex; IDA:UniProtKB. / catenin complex; IDA:BHF-UCL. / cell junction; IDA:UniProtKB. / cell-cell adherens junction; IDA:UniProtKB. / cytoplasmic side of plasma membrane; IDA:UniProtKB. / endosome; IEA:UniProtKB-SubCell. / extracellular exosome; IDA:UniProtKB. / extracellular region; TAS:Reactome. / flotillin complex; IDA:UniProtKB. / integral …
P55290	P55290	CDH13	713	78287					185										89			hsa: CDH13	adherens junction organization; TAS:Reactome. / calcium-dependent cell-cell adhesion via plasma membrane cell adhesion molecules; IDA:BHF-UCL. / endothelial cell migration; IDA:BHF-UCL. / homophilic cell adhesion via plasma membrane adhesion molecules; IDA:BHF-UCL. / keratinocyte proliferation; IDA:BHF-UCL. / lamellipodium assembly; IDA:BHF-UCL. / localization within membrane; IMP:BHF-UCL. / low-…	adiponectin binding; ISS:BHF-UCL. / cadherin binding; IDA:BHF-UCL. / calcium ion binding; IEA:InterPro. / lipoprotein particle binding; IDA:UniProtKB. / low-density lipoprotein particle binding; IDA:BHF-UCL. / protein homodimerization activity; IEA:Ensembl.	anchored component of membrane; IEA:UniProtKB-KW. / caveola; IDA:BHF-UCL. / cytoplasm; IDA:BHF-UCL. / external side of plasma membrane; IEA:Ensembl. / extracellular exosome; IDA:UniProtKB. / extracellular matrix; IDA:BHF-UCL. / extracellular space; IDA:BHF-UCL. / focal adhesion; IDA:UniProtKB. / neuron projection; IDA:BHF-UCL. / perinuclear region of cytoplasm; IEA:Ensembl. / plasma membrane; IDA…
P19022	P19022	CDH2	906	99809					91													hsa: CDH2	adherens junction organization; TAS:Reactome. / blood vessel morphogenesis; IEA:Ensembl. / brain morphogenesis; IEA:Ensembl. / calcium-dependent cell-cell adhesion via plasma membrane cell adhesion molecules; IEA:Ensembl. / cell adhesion; TAS:ProtInc. / cell migration; IEA:Ensembl. / cell-cell adhesion mediated by cadherin; ISS:UniProtKB. / cellular protein metabolic process; TAS:Reactome. / cere…	alpha-catenin binding; IPI:BHF-UCL. / beta-catenin binding; IPI:UniProtKB. / calcium ion binding; IEA:InterPro. / gamma-catenin binding; IPI:BHF-UCL. / identical protein binding; IEA:Ensembl. / protein kinase binding; IEA:Ensembl. / protein phosphatase binding; IEA:Ensembl.	apical plasma membrane; IEA:Ensembl. / basolateral plasma membrane; IEA:Ensembl. / catenin complex; IDA:BHF-UCL. / cell junction; IDA:UniProtKB. / cell surface; ISS:UniProtKB. / cell-cell adherens junction; IDA:UniProtKB. / cell-cell junction; IDA:BHF-UCL. / cytoplasm; IDA:UniProtKB. / endoplasmic reticulum lumen; TAS:Reactome. / extracellular exosome; IDA:UniProtKB. / extracellular matrix; IDA:B…
Q9H251	Q9H251	CDH23	3354	369494																43		hsa: CDH23	calcium ion transport; IMP:DFLAT. / calcium-dependent cell-cell adhesion via plasma membrane cell adhesion molecules; NAS:UniProtKB. / equilibrioception; IMP:HGNC. / homophilic cell adhesion via plasma membrane adhesion molecules; IEA:InterPro. / inner ear receptor stereocilium organization; IEA:InterPro. / locomotory behavior; IEA:InterPro. / photoreceptor cell maintenance; IMP:HGNC. / regulatio…	calcium ion binding; IEA:InterPro.	integral component of membrane; IEA:UniProtKB-KW. / membrane; NAS:UniProtKB. / plasma membrane; IEA:UniProtKB-SubCell. / stereocilium; ISS:HGNC.
P33151	P33151	CDH5	784	87528					258										122			hsa: CDH5	adherens junction organization; TAS:Reactome. / blood vessel maturation; IEA:Ensembl. / cell-cell junction assembly; IMP:UniProtKB. / homophilic cell adhesion via plasma membrane adhesion molecules; TAS:ProtInc. / negative regulation of cell proliferation; IEA:Ensembl. / positive regulation of establishment of endothelial barrier; IMP:UniProtKB. / regulation of establishment of cell polarity; IMP…	beta-catenin binding; IPI:BHF-UCL. / calcium ion binding; IEA:InterPro. / ion channel binding; IPI:BHF-UCL. / protein phosphatase binding; IEA:Ensembl. / receptor binding; IPI:BHF-UCL.	bicellular tight junction; IEA:Ensembl. / cell junction; ISS:UniProtKB. / cell surface; IDA:UniProtKB. / cell-cell adherens junction; IDA:CAFA. / cell-cell junction; IDA:UniProtKB. / external side of plasma membrane; IEA:Ensembl. / integral component of membrane; IEA:UniProtKB-KW. / membrane; TAS:ProtInc. / plasma membrane; IDA:CAFA.
Q9BYE9	Q9BYE9	CDHR2	1310	141543				267												466	355	hsa: CDHR2	cell-cell adhesion mediated by cadherin; IDA:UniProtKB. / epithelial cell differentiation; IDA:UniProtKB. / homophilic cell adhesion via plasma membrane adhesion molecules; IEA:InterPro. / intermicrovillar adhesion; IMP:UniProtKB. / negative regulation of cell growth involved in contact inhibition; IDA:UniProtKB. / regulation of microvillus length; IMP:UniProtKB.	calcium ion binding; IEA:InterPro. / cell adhesion molecule binding; IDA:UniProtKB.	apical plasma membrane; IDA:UniProtKB. / brush border; IDA:UniProtKB. / brush border membrane; IDA:UniProtKB. / cell junction; IEA:UniProtKB-SubCell. / extracellular exosome; IDA:UniProtKB. / microvillus membrane; IDA:UniProtKB. / spanning component of plasma membrane; IDA:UniProtKB.
Q66GS9	Q66GS9	CEP135	1140	133490																62		hsa: CEP135 dme: Cep135	centriole replication; IMP:UniProtKB. / centriole-centriole cohesion; IMP:UniProtKB. / ciliary basal body-plasma membrane docking; TAS:Reactome. / G2/M transition of mitotic cell cycle; TAS:Reactome. / positive regulation of non-motile cilium assembly; IMP:UniProtKB. / regulation of G2/M transition of mitotic cell cycle; TAS:Reactome.	protein C-terminus binding; IPI:UniProtKB.	centriole; IDA:UniProtKB. / centrosome; IDA:UniProtKB. / cytosol; TAS:Reactome.
Q96MT8	Q96MT8	CEP63	703	81344										40								hsa: CEP63	cell division; IEA:UniProtKB-KW. / centriole replication; IMP:UniProtKB. / ciliary basal body-plasma membrane docking; TAS:Reactome. / de novo centriole assembly involved in multi-ciliated epithelial cell differentiation; IBA:GO_Central. / DNA damage checkpoint; ISS:UniProtKB. / G2/M transition of mitotic cell cycle; TAS:Reactome. / regulation of G2/M transition of mitotic cell cycle; TAS:Reactom…		centriole; ISS:UniProtKB. / centrosome; IDA:UniProtKB. / cytosol; TAS:Reactome. / spindle pole; ISS:UniProtKB.
Q6ZQR2	Q6ZQR2	CFAP77	320	36499										46								hsa: C9orf171			cilium; IEA:UniProtKB-SubCell.
P05156	P05156	CFI	583	65750						160												hsa: CFI	complement activation, classical pathway; IEA:UniProtKB-KW. / innate immune response; IEA:UniProtKB-KW. / regulation of complement activation; TAS:Reactome.	metal ion binding; IEA:UniProtKB-KW. / scavenger receptor activity; IEA:InterPro. / serine-type endopeptidase activity; TAS:Reactome.	extracellular exosome; IDA:UniProtKB. / extracellular region; TAS:Reactome. / extracellular space; IDA:UniProtKB. / membrane; IEA:InterPro.
O00533	O00533	CHL1	1208	135071				210												101	201	hsa: CHL1	adult locomotory behavior; IEA:Ensembl. / axon guidance; IEA:Ensembl. / axon regeneration; IEA:Ensembl. / cell adhesion; TAS:ProtInc. / cognition; IEA:Ensembl. / exploration behavior; IEA:Ensembl. / negative regulation of neuron apoptotic process; IEA:Ensembl. / neuron migration; IEA:Ensembl. / signal transduction; TAS:ProtInc.	protease binding; IEA:Ensembl.	apical part of cell; IEA:Ensembl. / dendrite; IEA:Ensembl. / extracellular exosome; IDA:UniProtKB. / integral component of membrane; TAS:ProtInc. / plasma membrane; IEA:UniProtKB-SubCell. / proteinaceous extracellular matrix; IEA:UniProtKB-SubCell.
Q07065	Q07065	CKAP4	602	66022										43								hsa: CKAP4	cellular protein metabolic process; TAS:Reactome. / neutrophil degranulation; TAS:Reactome. / post-translational protein modification; TAS:Reactome.	RNA binding; IDA:UniProtKB.	azurophil granule membrane; TAS:Reactome. / cytoplasmic ribonucleoprotein granule; IDA:HPA. / cytoskeleton; IEA:UniProtKB-SubCell. / cytosol; IDA:HPA. / endoplasmic reticulum; IDA:UniProtKB. / endoplasmic reticulum lumen; TAS:Reactome. / endoplasmic reticulum membrane; IEA:UniProtKB-SubCell. / extracellular exosome; IDA:UniProtKB. / extracellular matrix; IDA:BHF-UCL. / integral component of membr…
P12277	P12277	CKB	381	42644											121	121				180	186	hsa: CKB	cellular chloride ion homeostasis; IEA:Ensembl. / cerebellum development; IEA:Ensembl. / creatine metabolic process; TAS:Reactome. / substantia nigra development; IEP:UniProtKB.	ATP binding; IEA:UniProtKB-KW. / creatine kinase activity; ISS:AgBase. / ubiquitin protein ligase binding; IPI:ParkinsonsUK-UCL.	cytosol; IDA:HPA. / dendrite; IEA:Ensembl. / extracellular exosome; IDA:UniProtKB. / extracellular space; ISS:AgBase. / mitochondrion; IEA:Ensembl. / myelin sheath; IEA:Ensembl. / neuronal cell body; IEA:Ensembl. / nucleus; IEA:Ensembl.
P06732	P06732	CKM	381	43101											46							hsa: CKM	creatine metabolic process; TAS:Reactome. / phosphocreatine biosynthetic process; IEA:Ensembl.	ATP binding; IEA:UniProtKB-KW. / creatine kinase activity; TAS:Reactome.	cytosol; TAS:Reactome.
P12532	P12532	CKMT1A	417	47037										114							135	hsa: CKMT1B hsa: CKMT1A	creatine metabolic process; TAS:Reactome.	ATP binding; IEA:UniProtKB-KW. / creatine kinase activity; TAS:Reactome.	extracellular exosome; IDA:UniProtKB. / mitochondrial inner membrane; TAS:Reactome. / mitochondrion; TAS:ProtInc.
C9JSQ1	C9JSQ1	CKMT1B	241	26721										84										ATP binding; IEA:UniProtKB-UniRule. / kinase activity; IEA:UniProtKB-KW.
O00299	O00299	CLIC1	241	26923										144								hsa: CLIC1	chloride transport; IDA:MGI. / platelet aggregation; IMP:UniProtKB. / positive regulation of osteoblast differentiation; IEA:Ensembl. / regulation of cell cycle; IEA:InterPro. / regulation of mitochondrial membrane potential; IEA:Ensembl. / signal transduction; TAS:UniProtKB.	cadherin binding; IDA:BHF-UCL. / chloride channel activity; IDA:MGI. / voltage-gated ion channel activity; IEA:UniProtKB-KW.	blood microparticle; IDA:UniProtKB. / brush border; TAS:UniProtKB. / chloride channel complex; IEA:UniProtKB-KW. / cytoplasm; IDA:UniProtKB. / extracellular exosome; IDA:UniProtKB. / extracellular space; IDA:UniProtKB. / membrane; IDA:UniProtKB. / mitochondrion; IEA:Ensembl. / nuclear envelope; IDA:MGI. / nuclear membrane; IEA:UniProtKB-SubCell. / nucleus; IDA:UniProtKB. / perinuclear region of c…
Q00610	Q00610	CLTC	1675	191615										363		87						hsa: CLTC sce: CHC1 dme: Chc	antigen processing and presentation of exogenous peptide antigen via MHC class II; TAS:Reactome. / autophagy; IEA:UniProtKB-KW. / cell division; IEA:UniProtKB-KW. / clathrin coat assembly; IMP:CAFA. / clathrin-dependent endocytosis; IMP:ARUK-UCL. / intracellular protein transport; NAS:UniProtKB. / low-density lipoprotein particle clearance; TAS:Reactome. / low-density lipoprotein particle recepto…	clathrin light chain binding; IPI:FlyBase. / disordered domain specific binding; IPI:CAFA. / double-stranded RNA binding; IDA:MGI. / low-density lipoprotein particle receptor binding; IPI:ARUK-UCL. / protein kinase binding; ISS:ParkinsonsUK-UCL. / RNA binding; IDA:UniProtKB. / structural molecule activity; NAS:UniProtKB. / ubiquitin-specific protease binding; IPI:UniProtKB.	clathrin coat; IMP:CAFA. / clathrin coat of coated pit; IEA:InterPro. / clathrin coat of trans-Golgi network vesicle; IEA:InterPro. / clathrin complex; IDA:FlyBase. / clathrin-coated endocytic vesicle; NAS:ARUK-UCL. / clathrin-coated endocytic vesicle membrane; TAS:Reactome. / clathrin-coated vesicle; IDA:UniProtKB. / cytosol; TAS:Reactome. / endolysosome membrane; TAS:Reactome. / endosome; IDA:H…
P10909	P10909	CLU	449	52495			121		558	1390	1073	528	632		64			168	487	43		hsa: CLU	antimicrobial humoral response; TAS:Reactome. / cell morphogenesis; IDA:Alzheimers_University_of_Toronto. / central nervous system myelin maintenance; IMP:Alzheimers_University_of_Toronto. / chaperone-mediated protein complex assembly; IDA:Alzheimers_University_of_Toronto. / chaperone-mediated protein folding; IDA:UniProtKB. / chaperone-mediated protein transport involved in chaperone-mediated au…	amyloid-beta binding; IPI:ARUK-UCL. / chaperone binding; ISS:ParkinsonsUK-UCL. / low-density lipoprotein particle receptor binding; IPI:ARUK-UCL. / misfolded protein binding; IDA:UniProtKB. / protein complex binding; IPI:ARUK-UCL. / ubiquitin protein ligase binding; IDA:UniProtKB.	apical dendrite; IDA:Alzheimers_University_of_Toronto. / blood microparticle; IDA:UniProtKB. / cell surface; IDA:UniProtKB. / chromaffin granule; IEA:UniProtKB-SubCell. / cytoplasm; IDA:Alzheimers_University_of_Toronto. / cytosol; IEA:UniProtKB-SubCell. / endoplasmic reticulum; IEA:UniProtKB-SubCell. / extracellular exosome; IDA:UniProtKB. / extracellular matrix; IDA:UniProtKB. / extracellular re…
Q8NFW8	Q8NFW8	CMAS	434	48379										46								hsa: CMAS dme: Csas	N-acetylneuraminate metabolic process; IEA:UniProtKB-UniPathway.	N-acylneuraminate cytidylyltransferase activity; IBA:GO_Central.	membrane; IDA:UniProtKB. / nucleoplasm; TAS:Reactome. / nucleus; IDA:UniProtKB.
Q96KN2	Q96KN2	CNDP1	507	56706				86		797	652	43										hsa: CNDP1	proteolysis; IDA:MGI. / regulation of cellular protein metabolic process; IDA:MGI.	carboxypeptidase activity; IEA:UniProtKB-KW. / dipeptidase activity; IDA:MGI. / metal ion binding; IEA:UniProtKB-KW. / metallopeptidase activity; IEA:UniProtKB-KW.	cytosol; IDA:MGI. / extracellular region; IEA:UniProtKB-SubCell.
E9PDN6	E9PDN6	CNTNAP4	1311	145618		48	48	48													48				integral component of membrane; IEA:UniProtKB-KW.
Q9BWP8	Q9BWP8	COLEC11	271	28665																	106	hsa: COLEC11	complement activation; TAS:Reactome. / complement activation, lectin pathway; TAS:Reactome. / developmental process; ISS:UniProtKB. / multicellular organism development; IEA:UniProtKB-KW. / receptor-mediated endocytosis; TAS:Reactome.	mannose binding; IEA:UniProtKB-KW. / serine-type endopeptidase activity; TAS:Reactome.	collagen trimer; IEA:UniProtKB-KW. / extracellular region; TAS:Reactome.
P35606	P35606	COPB2	906	102487										125								hsa: COPB2 sce: SEC27 dme: beta'Cop	ER to Golgi vesicle-mediated transport; IBA:GO_Central. / intra-Golgi vesicle-mediated transport; IDA:UniProtKB. / intracellular protein transport; IBA:GO_Central. / retrograde vesicle-mediated transport, Golgi to ER; TAS:UniProtKB. / toxin transport; IEA:Ensembl.	structural molecule activity; IEA:InterPro.	COPI vesicle coat; IDA:UniProtKB. / cytosol; TAS:Reactome. / endoplasmic reticulum membrane; TAS:Reactome. / Golgi membrane; TAS:Reactome. / transport vesicle; TAS:Reactome.
P20674	P20674	COX5A	150	16762										46								hsa: COX5A dme: CoVa	mitochondrial electron transport, cytochrome c to oxygen; IBA:GO_Central.	cytochrome-c oxidase activity; IBA:GO_Central. / electron carrier activity; TAS:UniProtKB. / metal ion binding; IEA:UniProtKB-KW.	extracellular exosome; IDA:UniProtKB. / mitochondrial inner membrane; IDA:CAFA. / mitochondrial respiratory chain complex IV; IMP:CAFA. / myelin sheath; IEA:Ensembl.
P00450	P00450	CP	1065	122205	470	633	737	2077	3180	1690	1409	763	1075		490	270	127	538	3914	1081	1257	hsa: CP	cellular iron ion homeostasis; TAS:Reactome. / cellular protein metabolic process; TAS:Reactome. / copper ion transport; IEA:UniProtKB-KW. / post-translational protein modification; TAS:Reactome.	chaperone binding; IPI:BHF-UCL. / copper ion binding; IEA:InterPro. / ferroxidase activity; TAS:Reactome.	blood microparticle; IDA:UniProtKB. / endoplasmic reticulum lumen; TAS:Reactome. / extracellular exosome; IDA:UniProtKB. / extracellular region; TAS:Reactome. / extracellular space; IDA:UniProtKB. / lysosomal membrane; IDA:UniProtKB.
P15169	P15169	CPN1	458	52286						75	74	111	165									hsa: CPN1	bradykinin catabolic process; IEA:Ensembl. / insulin processing; IBA:GO_Central. / regulation of complement activation; TAS:Reactome. / response to glucocorticoid; IEA:Ensembl.	metallocarboxypeptidase activity; IBA:GO_Central. / serine-type carboxypeptidase activity; IBA:GO_Central. / zinc ion binding; IEA:InterPro.	extracellular region; TAS:Reactome. / extracellular space; IBA:GO_Central. / Golgi apparatus; IBA:GO_Central. / neuronal cell body; IBA:GO_Central. / secretory granule; IBA:GO_Central. / synaptic membrane; IBA:GO_Central.
P22792	P22792	CPN2	545	60557					74	124									110			hsa: CPN2	protein stabilization; NAS:UniProtKB. / regulation of complement activation; TAS:Reactome.	enzyme regulator activity; NAS:UniProtKB. / metallocarboxypeptidase activity; TAS:Reactome.	blood microparticle; IDA:UniProtKB. / extracellular exosome; IDA:UniProtKB. / extracellular region; TAS:Reactome.
Q9Y646	Q9Y646	CPQ	472	51888						50	115	41										hsa: CPQ	peptide catabolic process; IDA:UniProtKB. / proteolysis; IDA:UniProtKB. / thyroid hormone generation; ISS:UniProtKB. / tissue regeneration; ISS:UniProtKB.	carboxypeptidase activity; IEA:UniProtKB-KW. / metal ion binding; IEA:UniProtKB-KW. / metallodipeptidase activity; IDA:UniProtKB. / protein homodimerization activity; IDA:UniProtKB.	cytoplasm; IDA:UniProtKB. / endoplasmic reticulum; ISS:UniProtKB. / extracellular exosome; IDA:UniProtKB. / extracellular space; IDA:UniProtKB. / Golgi apparatus; ISS:UniProtKB. / lysosome; ISS:UniProtKB.
P43155	P43155	CRAT	626	70858										374								hsa: CRAT sce: CAT2 dme: CG5265 dme: CG5122 dme: CG1041	carnitine metabolic process, CoA-linked; IDA:UniProtKB. / fatty acid beta-oxidation using acyl-CoA oxidase; TAS:Reactome. / transport; IEA:UniProtKB-KW.	carnitine O-acetyltransferase activity; IDA:UniProtKB. / receptor binding; IPI:UniProtKB.	endoplasmic reticulum; IEA:UniProtKB-SubCell. / mitochondrial inner membrane; IEA:UniProtKB-SubCell. / mitochondrion; IDA:UniProtKB. / peroxisomal matrix; TAS:Reactome. / peroxisome; IDA:UniProtKB.
Q14194	Q14194	CRMP1	572	62184																	116	hsa: CRMP1	axon guidance; IEA:InterPro. / microtubule cytoskeleton organization; IEA:InterPro. / negative regulation of actin filament binding; IDA:WormBase. / negative regulation of neuron projection development; IGI:WormBase. / nervous system development; TAS:ProtInc. / nucleobase-containing compound metabolic process; TAS:ProtInc.	filamin binding; IPI:WormBase. / hydrolase activity, acting on carbon-nitrogen (but not peptide) bonds; IEA:InterPro.	cytosol; IDA:HPA. / microtubule organizing center; IEA:UniProtKB-SubCell. / midbody; IDA:HGNC. / spindle; IEA:UniProtKB-SubCell.
P02741	P02741	CRP	224	25039													111	212	250		87	hsa: CRP	acute-phase response; TAS:BHF-UCL. / defense response to Gram-positive bacterium; TAS:BHF-UCL. / inflammatory response; TAS:ProtInc. / negative regulation of blood vessel diameter; IDA:AgBase. / negative regulation of lipid storage; IDA:BHF-UCL. / negative regulation of macrophage derived foam cell differentiation; IDA:BHF-UCL. / opsonization; TAS:BHF-UCL. / positive regulation of gene expression…	calcium ion binding; IDA:BHF-UCL. / choline binding; TAS:BHF-UCL. / complement component C1q binding; IDA:BHF-UCL. / identical protein binding; IPI:IntAct. / low-density lipoprotein particle binding; IDA:BHF-UCL. / low-density lipoprotein particle receptor binding; IPI:AgBase.	extracellular exosome; IDA:UniProtKB. / extracellular region; NAS:UniProtKB. / extracellular space; IDA:BHF-UCL.
Q9Y4K1	Q9Y4K1	CRYBG1	1723	188676										110								hsa: AIM1		carbohydrate binding; IEA:UniProtKB-KW.
Q68DQ2	Q68DQ2	CRYBG3	2970	330633								69										hsa: CRYBG3		carbohydrate binding; IEA:UniProtKB-KW. / protein kinase A binding; IPI:UniProtKB.	protein complex; IDA:UniProtKB.
Q14406	Q14406	CSHL1	222	25391										41								hsa: CSHL1		hormone activity; NAS:UniProtKB. / metal ion binding; IEA:UniProtKB-KW.	extracellular region; IEA:UniProtKB-SubCell.
P01037	P01037	CST1	141	16388										56								hsa: CST1	detection of chemical stimulus involved in sensory perception of bitter taste; IDA:UniProtKB. / negative regulation of cysteine-type endopeptidase activity; IBA:GO_Central.	cysteine-type endopeptidase inhibitor activity; IBA:GO_Central. / protease binding; IBA:GO_Central.	extracellular space; IDA:UniProtKB.
P01036	P01036	CST4	141	16214										56									detection of chemical stimulus involved in sensory perception of bitter taste; IDA:UniProtKB. / negative regulation of cysteine-type endopeptidase activity; IBA:GO_Central. / negative regulation of proteolysis; IDA:UniProtKB. / retina homeostasis; IEP:UniProtKB.	cysteine-type endopeptidase inhibitor activity; IDA:UniProtKB. / protease binding; IBA:GO_Central.	extracellular exosome; IDA:UniProtKB. / extracellular space; IDA:UniProtKB.
Q15828	Q15828	CST6	149	16511										52								hsa: CST6	anatomical structure morphogenesis; TAS:ProtInc. / epidermis development; IEA:Ensembl. / negative regulation of cysteine-type endopeptidase activity; IBA:GO_Central.	cysteine-type endopeptidase inhibitor activity; IBA:GO_Central. / protease binding; IBA:GO_Central.	cornified envelope; IEA:Ensembl. / extracellular exosome; IDA:UniProtKB. / extracellular space; IBA:GO_Central.
P01040	P01040	CSTA	98	11006										47								hsa: CSTA	cell-cell adhesion; IMP:UniProtKB. / cornification; TAS:Reactome. / keratinocyte differentiation; IDA:UniProtKB. / negative regulation of peptidase activity; IDA:BHF-UCL. / negative regulation of proteolysis; IDA:UniProtKB. / peptide cross-linking; IDA:UniProtKB.	cysteine-type endopeptidase inhibitor activity; IDA:UniProtKB. / protease binding; IPI:BHF-UCL. / protein binding, bridging; IDA:UniProtKB. / structural molecule activity; IDA:UniProtKB.	cornified envelope; IDA:UniProtKB. / cytoplasm; IDA:UniProtKB. / cytosol; TAS:Reactome. / extracellular exosome; IDA:UniProtKB. / extracellular matrix; IDA:BHF-UCL. / extracellular space; IDA:UniProtKB.
P04080	P04080	CSTB	98	11140										64								hsa: CSTB	adult locomotory behavior; IEA:Ensembl. / negative regulation of peptidase activity; IDA:BHF-UCL. / negative regulation of proteolysis; IDA:UniProtKB. / neutrophil degranulation; TAS:Reactome.	cysteine-type endopeptidase inhibitor activity; IDA:UniProtKB. / endopeptidase inhibitor activity; TAS:ProtInc. / protease binding; IPI:BHF-UCL. / RNA binding; IDA:UniProtKB.	cytoplasm; IDA:UniProtKB. / cytosol; IDA:HPA. / extracellular exosome; IDA:UniProtKB. / extracellular region; TAS:Reactome. / extracellular space; IDA:UniProtKB. / ficolin-1-rich granule lumen; TAS:Reactome. / nucleolus; IDA:HPA. / secretory granule lumen; TAS:Reactome. / tertiary granule lumen; TAS:Reactome.
P35221	P35221	CTNNA1	906	100071										74								hsa: CTNNA1	actin filament organization; IEA:InterPro. / adherens junction organization; TAS:Reactome. / aging; IEA:Ensembl. / apical junction assembly; NAS:UniProtKB. / axon regeneration; IEA:Ensembl. / cell adhesion; NAS:ProtInc. / cellular protein localization; IEA:Ensembl. / cellular response to indole-3-methanol; IDA:UniProtKB. / epithelial cell-cell adhesion; IEA:Ensembl. / establishment or maintenance…	actin filament binding; IEA:Ensembl. / beta-catenin binding; IPI:BHF-UCL. / cadherin binding; IDA:BHF-UCL. / gamma-catenin binding; IPI:BHF-UCL. / identical protein binding; IPI:IntAct. / protein heterodimerization activity; IEA:Ensembl. / RNA binding; IDA:UniProtKB. / structural molecule activity; IEA:InterPro. / vinculin binding; IPI:UniProtKB.	acrosomal vesicle; IEA:Ensembl. / actin cytoskeleton; IEA:InterPro. / catenin complex; IDA:BHF-UCL. / cell junction; IDA:HPA. / cell-cell junction; IDA:UniProtKB. / cytosol; TAS:Reactome. / flotillin complex; IEA:Ensembl. / focal adhesion; IDA:UniProtKB. / Golgi apparatus; IDA:HPA. / intercalated disc; IEA:Ensembl. / intracellular membrane-bounded organelle; IDA:HPA. / lamellipodium; IEA:Ensembl.…
P35222	P35222	CTNNB1	781	85497										269								hsa: CTNNB1 dme: arm	adherens junction assembly; IMP:BHF-UCL. / androgen receptor signaling pathway; NAS:UniProtKB. / anterior/posterior axis specification; IEA:Ensembl. / beta-catenin destruction complex disassembly; TAS:Reactome. / beta-catenin-TCF complex assembly; TAS:Reactome. / bone resorption; IEA:Ensembl. / branching involved in blood vessel morphogenesis; IC:BHF-UCL. / branching involved in ureteric bud morp…	alpha-catenin binding; IPI:BHF-UCL. / androgen receptor binding; NAS:UniProtKB. / cadherin binding; IDA:BHF-UCL. / chromatin binding; IEA:Ensembl. / disordered domain specific binding; IEA:Ensembl. / enzyme binding; IPI:UniProtKB. / estrogen receptor binding; IPI:BHF-UCL. / I-SMAD binding; IPI:BHF-UCL. / ion channel binding; IPI:BHF-UCL. / kinase binding; IPI:BHF-UCL. / nuclear hormone receptor b…	adherens junction; IDA:UniProtKB. / apical part of cell; IEA:Ensembl. / basolateral plasma membrane; IDA:UniProtKB. / beta-catenin destruction complex; IDA:BHF-UCL. / beta-catenin-TCF complex; IPI:FlyBase. / beta-catenin-TCF7L2 complex; IDA:BHF-UCL. / bicellular tight junction; IEA:Ensembl. / catenin complex; IDA:BHF-UCL. / cell cortex; IDA:BHF-UCL. / cell junction; IDA:BHF-UCL. / cell periphery;…
Q9NSA3	Q9NSA3	CTNNBIP1	81	9170										111								hsa: CTNNBIP1	anterior/posterior pattern specification; IBA:GO_Central. / branching involved in ureteric bud morphogenesis; IBA:GO_Central. / negative regulation of DNA binding; IEA:Ensembl. / negative regulation of mesenchymal cell proliferation; IMP:BHF-UCL. / negative regulation of protein binding; IDA:BHF-UCL. / negative regulation of sequence-specific DNA binding transcription factor activity; IMP:BHF-UCL…	armadillo repeat domain binding; IPI:BHF-UCL. / beta-catenin binding; IPI:BHF-UCL.	beta-catenin destruction complex; IDA:BHF-UCL. / cytoplasm; IDA:BHF-UCL. / cytosol; IDA:BHF-UCL. / nucleoplasm; TAS:Reactome. / nucleus; IDA:BHF-UCL.
P07339	P07339	CTSD	412	44552								92	304	277								hsa: CTSD sce: PEP4 dme: cathD	antigen processing and presentation of exogenous peptide antigen via MHC class II; TAS:Reactome. / autophagy; IBA:GO_Central. / collagen catabolic process; TAS:Reactome. / neutrophil degranulation; TAS:Reactome. / protein catabolic process; IBA:GO_Central. / proteolysis; IBA:GO_Central.	aspartic-type endopeptidase activity; IBA:GO_Central. / cysteine-type endopeptidase activity; TAS:Reactome. / serine-type endopeptidase activity; TAS:Reactome.	extracellular exosome; IDA:UniProtKB. / extracellular region; TAS:Reactome. / extracellular space; IDA:UniProtKB. / ficolin-1-rich granule lumen; TAS:Reactome. / lysosomal lumen; TAS:Reactome. / lysosome; IDA:UniProtKB. / melanosome; IEA:UniProtKB-SubCell. / membrane raft; IDA:UniProtKB. / specific granule lumen; TAS:Reactome. / tertiary granule lumen; TAS:Reactome.
O14529	O14529	CUX2	1486	161677				44														hsa: CUX2	cellular response to organic substance; IEA:Ensembl. / cognition; IMP:UniProtKB. / Golgi vesicle transport; IBA:GO_Central. / multicellular organism development; IBA:GO_Central. / negative regulation of transcription from RNA polymerase II promoter; IDA:UniProtKB. / positive regulation of dendrite morphogenesis; ISS:UniProtKB. / positive regulation of dendritic spine morphogenesis; ISS:UniProtKB.…	RNA polymerase II core promoter proximal region sequence-specific DNA binding; IEA:Ensembl. / RNA polymerase II regulatory region sequence-specific DNA binding; ISS:UniProtKB. / sequence-specific DNA binding; IDA:UniProtKB. / transcriptional repressor activity, RNA polymerase II core promoter proximal region sequence-specific binding; IEA:Ensembl.	extracellular exosome; IDA:UniProtKB. / Golgi membrane; IBA:GO_Central. / nucleus; IDA:UniProtKB.
P11511	P11511	CYP19A1	503	57883																43		hsa: CYP19A1	androgen catabolic process; IDA:CAFA. / estrogen biosynthetic process; TAS:Reactome. / female genitalia development; IEA:Ensembl. / female gonad development; IEA:Ensembl. / mammary gland development; IEA:Ensembl. / negative regulation of chronic inflammatory response; IEA:Ensembl. / negative regulation of macrophage chemotaxis; IEA:Ensembl. / positive regulation of estradiol secretion; IDA:CAFA. …	aromatase activity; IDA:UniProtKB. / electron carrier activity; TAS:UniProtKB. / heme binding; IDA:UniProtKB. / iron ion binding; IEA:InterPro. / oxidoreductase activity, acting on paired donors, with incorporation or reduction of molecular oxygen, reduced flavin or flavoprotein as one donor, and incorporation of one atom of oxygen; TAS:UniProtKB. / oxygen binding; TAS:ProtInc. / steroid hydroxyl…	endoplasmic reticulum; IDA:LIFEdb. / endoplasmic reticulum membrane; TAS:Reactome. / membrane; TAS:ProtInc.
P09172	P09172	DBH	617	69065																	58	hsa: DBH dme: Tbh	behavioral response to ethanol; IEA:Ensembl. / blood vessel remodeling; IEA:Ensembl. / catecholamine biosynthetic process; TAS:Reactome. / chemical synaptic transmission; TAS:ProtInc. / cytokine production; IEA:Ensembl. / dopamine catabolic process; IDA:UniProtKB. / fear response; IEA:Ensembl. / glucose homeostasis; IEA:Ensembl. / homoiothermy; IEA:Ensembl. / leukocyte mediated immunity; IEA:Ense…	catalytic activity; TAS:ProtInc. / copper ion binding; IDA:UniProtKB. / dopamine beta-monooxygenase activity; IDA:UniProtKB. / L-ascorbic acid binding; IEA:UniProtKB-KW.	chromaffin granule lumen; IEA:UniProtKB-SubCell. / chromaffin granule membrane; IEA:UniProtKB-SubCell. / cytoplasm; TAS:ProtInc. / extracellular region; NAS:UniProtKB. / extracellular space; IDA:UniProtKB. / integral component of membrane; IEA:UniProtKB-KW. / intracellular membrane-bounded organelle; IDA:HPA. / membrane; TAS:ProtInc. / secretory granule lumen; IDA:UniProtKB. / secretory granule m…
P07108	P07108	DBI	87	10044										50								hsa: DBI sce: ACB1 dme: Dbi	acyl-CoA metabolic process; TAS:Reactome. / phosphatidylcholine acyl-chain remodeling; IDA:UniProtKB. / transport; IEA:UniProtKB-KW.	benzodiazepine receptor binding; TAS:ProtInc. / lipid binding; IEA:UniProtKB-KW. / long-chain fatty acyl-CoA binding; IDA:UniProtKB. / protein dimerization activity; IDA:UniProtKB.	endoplasmic reticulum lumen; TAS:Reactome. / extracellular exosome; IDA:UniProtKB. / Golgi apparatus; IDA:UniProtKB. / perinuclear endoplasmic reticulum; IDA:UniProtKB.
P81605	P81605	DCD	110	11284					42	84			54	137								hsa: DCD	antimicrobial humoral immune response mediated by antimicrobial peptide; IMP:UniProtKB. / antimicrobial humoral response; TAS:Reactome. / defense response to bacterium; IEA:UniProtKB-KW. / defense response to fungus; IMP:UniProtKB. / defense response to Gram-negative bacterium; IMP:UniProtKB. / defense response to Gram-positive bacterium; IMP:UniProtKB. / killing of cells of other organism; IMP:U…	peptidase activity; IEA:UniProtKB-KW. / RNA binding; IDA:UniProtKB.	extracellular exosome; IDA:UniProtKB. / extracellular matrix; IDA:BHF-UCL. / extracellular region; IDA:UniProtKB. / extracellular space; IDA:UniProtKB.
Q7Z4W1	Q7Z4W1	DCXR	244	25913										81								hsa: DCXR dme: CG7322	D-xylose metabolic process; IEA:UniProtKB-KW. / glucose metabolic process; IDA:UniProtKB. / glucuronate catabolic process to xylulose 5-phosphate; TAS:Reactome. / NADP metabolic process; IEA:Ensembl. / oxidation-reduction process; IDA:UniProtKB. / protein homotetramerization; IDA:UniProtKB. / xylulose metabolic process; IDA:UniProtKB.	identical protein binding; IPI:IntAct. / L-xylulose reductase (NADP+) activity; IDA:UniProtKB. / oxidoreductase activity, acting on NAD(P)H, quinone or similar compound as acceptor; IDA:UniProtKB.	brush border; IEA:Ensembl. / cytoplasmic microtubule; IDA:UniProtKB. / extracellular exosome; IDA:UniProtKB. / microvillus; IEA:Ensembl. / nucleus; IDA:UniProtKB. / plasma membrane; TAS:Reactome.
D6R9C4	D6R9C4	DDR1	41	4393								46												protein tyrosine kinase collagen receptor activity; IEA:InterPro.	integral component of plasma membrane; IEA:InterPro.
O00148	O00148	DDX39A	427	49130										42							47	hsa: DDX39A	cellular response to DNA damage stimulus; IBA:GO_Central. / mRNA 3'-end processing; TAS:Reactome. / mRNA export from nucleus; IGI:UniProtKB. / mRNA splicing, via spliceosome; IGI:UniProtKB. / regulation of gene expression; IBA:GO_Central. / RNA export from nucleus; TAS:Reactome. / RNA secondary structure unwinding; IBA:GO_Central. / termination of RNA polymerase II transcription; TAS:Reactome.	ATP binding; IEA:UniProtKB-KW. / ATP-dependent RNA helicase activity; IBA:GO_Central. / ATPase activity; EXP:Reactome. / identical protein binding; IPI:IntAct. / RNA binding; IDA:UniProtKB.	cytoplasm; IEA:UniProtKB-SubCell. / membrane; IDA:UniProtKB. / nuclear speck; IDA:HPA. / nucleolus; IBA:GO_Central. / nucleoplasm; TAS:Reactome. / nucleus; IDA:UniProtKB. / spliceosomal complex; IBA:GO_Central.
Q13838	Q13838	DDX39B	428	48991										42							47	hsa: DDX39B sce: SUB2 dme: Hel25E	liver development; IEA:Ensembl. / mRNA 3'-end processing; TAS:Reactome. / mRNA export from nucleus; IDA:UniProtKB. / mRNA splicing, via spliceosome; IGI:UniProtKB. / negative regulation of DNA damage checkpoint; IMP:UniProtKB. / positive regulation of cell growth involved in cardiac muscle cell development; IEA:Ensembl. / positive regulation of DNA biosynthetic process; IEA:Ensembl. / positive re…	ATP binding; IEA:UniProtKB-KW. / ATP-dependent protein binding; IDA:BHF-UCL. / ATP-dependent RNA helicase activity; IDA:UniProtKB. / ATPase activity; EXP:Reactome. / identical protein binding; IPI:IntAct. / protein complex binding; IEA:Ensembl. / RNA binding; IDA:UniProtKB. / RNA-dependent ATPase activity; IDA:UniProtKB. / U4 snRNA binding; IDA:BHF-UCL. / U6 snRNA binding; IDA:BHF-UCL.	cytoplasm; IEA:UniProtKB-SubCell. / nuclear matrix; IEA:Ensembl. / nuclear speck; IDA:HPA. / nucleolus; IBA:GO_Central. / nucleoplasm; TAS:Reactome. / nucleus; IDA:UniProtKB. / spliceosomal complex; IDA:BHF-UCL. / transcription export complex; IDA:UniProtKB.
M0R1T2	M0R1T2	DHPS	138	15622									41										peptidyl-lysine modification to peptidyl-hypusine; IEA:InterPro.
P0CG22	P0CG22	DHRS4L1	281	30608				47																oxidoreductase activity; IEA:UniProtKB-KW.
Q155Q3	Q155Q3	DIXDC1	683	77478										41								hsa: DIXDC1	canonical Wnt signaling pathway; IEA:Ensembl. / cell cycle; IEA:Ensembl. / cerebral cortex radially oriented cell migration; IEA:Ensembl. / forebrain ventricular zone progenitor cell division; IEA:Ensembl. / negative regulation of neuron differentiation; IEA:Ensembl. / positive regulation of canonical Wnt signaling pathway; IDA:UniProtKB. / regulation of actin cytoskeleton organization; IEA:Ensem…	actin binding; IEA:UniProtKB-KW. / gamma-tubulin binding; IDA:UniProtKB. / protein domain specific binding; IEA:Ensembl.	cytosol; IDA:UniProtKB. / focal adhesion; IEA:UniProtKB-SubCell.
Q68CR8	Q68CR8	DKFZp781M17165	104	11739										40										peptidyl-prolyl cis-trans isomerase activity; IEA:UniProtKB-KW. / phosphatase activator activity; IEA:InterPro.	cytoplasm; IEA:UniProtKB-SubCell.
Q9UBP4	Q9UBP4	DKK3	350	38390						192												hsa: DKK3	adrenal gland development; IEP:UniProtKB. / anatomical structure morphogenesis; TAS:ProtInc. / negative regulation of aldosterone biosynthetic process; IDA:UniProtKB. / negative regulation of anti-Mullerian hormone signaling pathway; TAS:ParkinsonsUK-UCL. / negative regulation of canonical Wnt signaling pathway; IDA:BHF-UCL. / negative regulation of cortisol biosynthetic process; IDA:UniProtKB. /…		extracellular space; TAS:ProtInc.
P09622	P09622	DLD	509	54177										104								hsa: DLD sce: LPD1 dme: CG7430	2-oxoglutarate metabolic process; IEA:Ensembl. / aging; IEA:Ensembl. / branched-chain amino acid catabolic process; TAS:Reactome. / cell redox homeostasis; IEA:InterPro. / cellular nitrogen compound metabolic process; TAS:Reactome. / dihydrolipoamide metabolic process; IEA:Ensembl. / gastrulation; IEA:Ensembl. / lipoate metabolic process; IEA:Ensembl. / lysine catabolic process; TAS:Reactome. / m…	dihydrolipoyl dehydrogenase activity; TAS:Reactome. / electron carrier activity; IEA:InterPro. / flavin adenine dinucleotide binding; IEA:Ensembl. / lipoamide binding; IEA:Ensembl. / NAD binding; IEA:Ensembl.	acrosomal matrix; IEA:Ensembl. / mitochondrial matrix; TAS:Reactome. / mitochondrion; IDA:UniProtKB. / motile cilium; IEA:UniProtKB-KW. / myelin sheath; IEA:Ensembl. / nucleoplasm; IDA:HPA. / oxoglutarate dehydrogenase complex; IEA:Ensembl. / pyruvate dehydrogenase complex; IDA:MGI.
Q8WXX0	Q8WXX0	DNAH7	4024	461159							86											hsa: DNAH7 dme: Dhc36C	cilium movement; IMP:SYSCILIA_CCNET. / cilium-dependent cell motility; NAS:UniProtKB. / inner dynein arm assembly; IMP:SYSCILIA_CCNET.	ATP binding; IEA:UniProtKB-KW. / ATP-dependent microtubule motor activity, minus-end-directed; IBA:GO_Central. / calcium ion binding; IEA:InterPro. / dynein intermediate chain binding; IBA:GO_Central. / dynein light chain binding; IBA:GO_Central. / dynein light intermediate chain binding; IBA:GO_Central. / microtubule motor activity; NAS:UniProtKB.	axonemal dynein complex; NAS:UniProtKB. / cilium; IDA:MGI. / cytosol; IDA:HPA. / inner dynein arm; IMP:SYSCILIA_CCNET. / microtubule; IEA:UniProtKB-KW.
Q05193	Q05193	DNM1	864	97408																	95	hsa: DNM1 dme: shi	adult locomotory behavior; IEA:Ensembl. / dynamin family protein polymerization involved in mitochondrial fission; IBA:GO_Central. / endocytosis; IMP:BHF-UCL. / endosome organization; IMP:BHF-UCL. / ephrin receptor signaling pathway; TAS:Reactome. / G-protein coupled receptor internalization; IEA:Ensembl. / membrane fusion; IBA:GO_Central. / mitochondrial fission; IBA:GO_Central. / positive regul…	D2 dopamine receptor binding; IEA:Ensembl. / GTP binding; IEA:UniProtKB-KW. / GTPase activity; IBA:GO_Central. / identical protein binding; IPI:IntAct. / microtubule binding; IBA:GO_Central. / nitric-oxide synthase binding; IEA:Ensembl. / protein C-terminus binding; IEA:Ensembl. / protein complex binding; IEA:Ensembl. / protein dimerization activity; IEA:Ensembl. / protein kinase binding; ISS:Par…	extracellular exosome; IDA:UniProtKB. / Golgi apparatus; IEA:Ensembl. / membrane coat; IEA:Ensembl. / microtubule; IEA:UniProtKB-KW. / mitochondrial membrane; IBA:GO_Central. / myelin sheath; IEA:Ensembl. / photoreceptor inner segment; IEA:Ensembl. / plasma membrane; TAS:Reactome. / synaptic vesicle; IEA:Ensembl. / varicosity; IEA:Ensembl.
O00429	O00429	DNM1L	736	81877																42	62	hsa: DNM1L sce: DNM1 dme: Drp1	cellular response to oxygen-glucose deprivation; IEA:Ensembl. / cellular response to thapsigargin; IEA:Ensembl. / dynamin family protein polymerization involved in mitochondrial fission; IDA:UniProtKB. / endocytosis; IEA:UniProtKB-KW. / execution phase of apoptosis; TAS:Reactome. / heart contraction; IEA:Ensembl. / intracellular distribution of mitochondria; IMP:ParkinsonsUK-UCL. / membrane fusio…	BH2 domain binding; IEA:Ensembl. / clathrin binding; IEA:Ensembl. / GTP binding; IEA:UniProtKB-KW. / GTP-dependent protein binding; IDA:ParkinsonsUK-UCL. / GTPase activator activity; IC:ParkinsonsUK-UCL. / GTPase activity; IDA:UniProtKB. / identical protein binding; IPI:IntAct. / lipid binding; IEA:UniProtKB-KW. / microtubule binding; IBA:GO_Central. / protein complex binding; IEA:Ensembl. / prot…	brush border; IEA:Ensembl. / cell junction; IEA:UniProtKB-KW. / clathrin-coated pit; IEA:UniProtKB-SubCell. / cytoplasm; IDA:UniProtKB. / cytosol; IDA:UniProtKB. / endoplasmic reticulum; IDA:ParkinsonsUK-UCL. / endoplasmic reticulum membrane; TAS:ParkinsonsUK-UCL. / Golgi apparatus; IDA:UniProtKB. / Golgi membrane; IEA:Ensembl. / intracellular membrane-bounded organelle; IDA:HPA. / membrane; IDA:…
P50570	P50570	DNM2	870	98064																	68	hsa: DNM2	antigen processing and presentation of exogenous peptide antigen via MHC class II; TAS:Reactome. / aorta development; IEA:Ensembl. / cellular response to carbon monoxide; IEA:Ensembl. / cellular response to dopamine; IEA:Ensembl. / cellular response to nitric oxide; IEA:Ensembl. / cellular response to X-ray; IEA:Ensembl. / coronary vasculature development; IEA:Ensembl. / dynamin family protein po…	D2 dopamine receptor binding; IEA:Ensembl. / enzyme binding; NAS:UniProtKB. / GTP binding; NAS:UniProtKB. / GTPase activity; IBA:GO_Central. / microtubule binding; IBA:GO_Central. / nitric-oxide synthase binding; IEA:Ensembl. / phosphatidylinositol 3-kinase regulatory subunit binding; IEA:Ensembl. / protein complex binding; IEA:Ensembl. / protein kinase binding; IEA:Ensembl. / SH3 domain binding;…	centrosome; IEA:Ensembl. / clathrin-coated endocytic vesicle; IEA:Ensembl. / clathrin-coated pit; ISS:UniProtKB. / cytosol; IDA:UniProtKB. / endocytic vesicle membrane; TAS:Reactome. / endosome; IEA:Ensembl. / extracellular exosome; IDA:UniProtKB. / focal adhesion; IDA:UniProtKB. / Golgi apparatus; IDA:HPA. / Golgi membrane; TAS:Reactome. / growth cone; IEA:Ensembl. / lamellipodium; IEA:Ensembl. …
P27487	P27487	DPP4	766	88279					199										96			hsa: DPP4 sce: DAP2 dme: CG11034	behavioral fear response; IEA:Ensembl. / cell adhesion; IEA:UniProtKB-KW. / endothelial cell migration; IDA:UniProtKB. / locomotory exploration behavior; IEA:Ensembl. / negative regulation of extracellular matrix disassembly; IDA:UniProtKB. / positive regulation of cell proliferation; IDA:UniProtKB. / psychomotor behavior; IEA:Ensembl. / regulation of cell-cell adhesion mediated by integrin; IDA:…	dipeptidyl-peptidase activity; IDA:UniProtKB. / identical protein binding; IPI:IntAct. / protease binding; IPI:UniProtKB. / protein homodimerization activity; IPI:UniProtKB. / receptor binding; IPI:UniProtKB. / serine-type endopeptidase activity; EXP:Reactome. / serine-type peptidase activity; IDA:UniProtKB. / virus receptor activity; IDA:CACAO.	apical plasma membrane; IDA:UniProtKB. / cell surface; IDA:UniProtKB. / endocytic vesicle; IDA:UniProtKB. / extracellular exosome; IDA:UniProtKB. / extracellular region; TAS:Reactome. / focal adhesion; IDA:UniProtKB. / integral component of membrane; IEA:UniProtKB-KW. / intercellular canaliculus; IEA:Ensembl. / invadopodium membrane; IDA:UniProtKB. / lamellipodium; IDA:UniProtKB. / lamellipodium …
Q08554	Q08554	DSC1	894	99987										40								hsa: DSC1	cornification; TAS:Reactome. / homophilic cell adhesion via plasma membrane adhesion molecules; IEA:InterPro. / keratinization; TAS:Reactome. / neutrophil degranulation; TAS:Reactome.	calcium ion binding; IEA:InterPro.	cornified envelope; TAS:Reactome. / desmosome; IEA:UniProtKB-SubCell. / extracellular exosome; IDA:UniProtKB. / ficolin-1-rich granule membrane; TAS:Reactome. / gap junction; TAS:ProtInc. / integral component of membrane; IEA:UniProtKB-KW. / membrane; TAS:ProtInc. / plasma membrane; TAS:Reactome.
Q02413	Q02413	DSG1	1049	113748										256								hsa: DSG1	calcium-dependent cell-cell adhesion via plasma membrane cell adhesion molecules; NAS:UniProtKB. / cell-cell adhesion; NAS:UniProtKB. / cell-cell junction assembly; NAS:UniProtKB. / cornification; TAS:Reactome. / homophilic cell adhesion via plasma membrane adhesion molecules; IEA:InterPro. / keratinization; TAS:Reactome. / maternal process involved in female pregnancy; IEA:Ensembl. / neutrophil …	calcium ion binding; NAS:UniProtKB. / gamma-catenin binding; IPI:BHF-UCL. / toxic substance binding; NAS:UniProtKB.	apical plasma membrane; IEA:Ensembl. / cornified envelope; TAS:Reactome. / cytoplasmic side of plasma membrane; IDA:BHF-UCL. / cytosol; TAS:Reactome. / desmosome; NAS:UniProtKB. / extracellular exosome; IDA:UniProtKB. / extracellular matrix; IDA:BHF-UCL. / ficolin-1-rich granule membrane; TAS:Reactome. / integral component of membrane; IEA:UniProtKB-KW. / lateral plasma membrane; IEA:Ensembl. / p…
Q86SJ6	Q86SJ6	DSG4	1040	113824										291								hsa: DSG4	BMP signaling pathway; IEA:Ensembl. / cornification; TAS:Reactome. / hair follicle development; IEA:Ensembl. / homophilic cell adhesion via plasma membrane adhesion molecules; IEA:InterPro. / keratinization; TAS:Reactome.	calcium ion binding; IEA:Ensembl.	cornified envelope; TAS:Reactome. / desmosome; IEA:UniProtKB-SubCell. / integral component of membrane; IEA:UniProtKB-KW. / plasma membrane; TAS:Reactome.
P15924	P15924	DSP	2871	331774	92									1646								hsa: DSP	adherens junction organization; IEA:Ensembl. / bundle of His cell-Purkinje myocyte adhesion involved in cell communication; IMP:BHF-UCL. / cornification; TAS:Reactome. / desmosome organization; ISS:BHF-UCL. / epidermis development; TAS:ProtInc. / intermediate filament organization; ISS:BHF-UCL. / keratinization; TAS:Reactome. / keratinocyte differentiation; IDA:UniProtKB. / neutrophil degranulati…	cell adhesion molecule binding; IEA:InterPro. / cell adhesive protein binding involved in bundle of His cell-Purkinje myocyte communication; IC:BHF-UCL. / protein binding, bridging; IDA:UniProtKB. / protein kinase C binding; IPI:BHF-UCL. / RNA binding; IDA:UniProtKB. / scaffold protein binding; IPI:BHF-UCL. / structural constituent of cytoskeleton; TAS:ProtInc. / structural molecule activity; IDA…	basolateral plasma membrane; IEA:Ensembl. / cornified envelope; IDA:UniProtKB. / desmosome; IEA:UniProtKB-SubCell. / extracellular exosome; IDA:UniProtKB. / extracellular matrix; IDA:BHF-UCL. / fascia adherens; IEA:Ensembl. / ficolin-1-rich granule membrane; TAS:Reactome. / intercalated disc; IDA:BHF-UCL. / intermediate filament; IEA:Ensembl. / nucleus; IDA:UniProtKB. / plasma membrane; IDA:UniPr…
O77932	O77932	DXO	396	44929																44		hsa: DXO sce: RAI1 dme: CG9125	metabolic process; ISS:UniProtKB. / mRNA catabolic process; ISS:UniProtKB. / nuclear mRNA surveillance; ISS:UniProtKB. / nucleic acid phosphodiester bond hydrolysis; ISS:UniProtKB. / RNA destabilization; ISS:UniProtKB.	5'-3' exonuclease activity; ISS:UniProtKB. / magnesium ion binding; ISS:UniProtKB. / mRNA binding; ISS:UniProtKB. / nucleotide binding; IEA:UniProtKB-KW. / RNA pyrophosphohydrolase activity; ISS:UniProtKB.	cytosol; IDA:HPA. / nucleus; IDA:HPA. / plasma membrane; IDA:HPA.
Q14204	Q14204	DYNC1H1	4646	532408																	65	hsa: DYNC1H1 dme: Dhc64C	antigen processing and presentation of exogenous peptide antigen via MHC class II; TAS:Reactome. / cell division; IEA:UniProtKB-KW. / ciliary basal body-plasma membrane docking; TAS:Reactome. / cytoplasmic microtubule organization; IBA:GO_Central. / cytoplasmic mRNA processing body assembly; ISS:BHF-UCL. / ER to Golgi vesicle-mediated transport; TAS:Reactome. / establishment of spindle localizati…	ATP binding; IEA:UniProtKB-KW. / ATPase activity; IEA:InterPro. / dynein intermediate chain binding; IBA:GO_Central. / dynein light chain binding; IBA:GO_Central. / dynein light intermediate chain binding; IPI:FlyBase. / microtubule motor activity; IEA:InterPro. / RNA binding; IDA:UniProtKB.	azurophil granule lumen; TAS:Reactome. / centrosome; IDA:UniProtKB. / cytoplasmic dynein complex; IDA:GO_Central. / cytosol; TAS:Reactome. / extracellular exosome; IDA:UniProtKB. / extracellular matrix; IDA:BHF-UCL. / extracellular region; TAS:Reactome. / filopodium; IEA:Ensembl. / membrane; IDA:UniProtKB. / microtubule; IDA:UniProtKB.
Q9NTX5	Q9NTX5	ECHDC1	307	33698										272								hsa: ECHDC1	fatty acid beta-oxidation; IBA:GO_Central.	carboxy-lyase activity; ISS:UniProtKB. / enoyl-CoA hydratase activity; IBA:GO_Central. / methylmalonyl-CoA decarboxylase activity; IEA:UniProtKB-EC.	cytosol; ISS:UniProtKB. / extracellular exosome; IDA:UniProtKB. / mitochondrion; IBA:GO_Central.
P68104	P68104	EEF1A1	462	50141	115	48	77	48	54					162						74	77	hsa: EEF1A1	cellular response to epidermal growth factor stimulus; IDA:UniProtKB. / neutrophil degranulation; TAS:Reactome. / protein methylation; TAS:Reactome. / regulation of chaperone-mediated autophagy; NAS:ParkinsonsUK-UCL. / regulation of transcription, DNA-templated; IEA:UniProtKB-KW. / transcription, DNA-templated; IEA:UniProtKB-KW. / translational elongation; TAS:UniProtKB.	GTP binding; TAS:UniProtKB. / GTPase activity; IBA:GO_Central. / protein kinase binding; IPI:UniProtKB. / RNA binding; IDA:UniProtKB. / translation elongation factor activity; TAS:UniProtKB. / tRNA binding; IDA:UniProtKB.	cortical actin cytoskeleton; IDA:UniProtKB. / cytoplasm; IDA:UniProtKB. / cytoplasmic side of lysosomal membrane; NAS:ParkinsonsUK-UCL. / cytosol; IDA:UniProtKB. / eukaryotic translation elongation factor 1 complex; TAS:UniProtKB. / extracellular exosome; IDA:UniProtKB. / extracellular region; TAS:Reactome. / extracellular space; IDA:UniProtKB. / ficolin-1-rich granule lumen; TAS:Reactome. / memb…
Q5VTE0	Q5VTE0	EEF1A1P5	462	50185	112	45	76	45	53					162						74	77			GTP binding; IEA:UniProtKB-KW. / GTPase activity; IBA:GO_Central. / translation elongation factor activity; IBA:GO_Central.	cytoplasm; IEA:UniProtKB-SubCell. / extracellular exosome; IDA:UniProtKB. / extracellular space; IDA:UniProtKB. / nucleus; IDA:UniProtKB.
Q05639	Q05639	EEF1A2	463	50470	113	48	76	48	53					83						74	77	hsa: EEF1A2 dme: Ef1alpha100E	positive regulation of apoptotic process; IEA:Ensembl. / positive regulation of lipid kinase activity; IDA:UniProtKB. / regulation of chaperone-mediated autophagy; NAS:ParkinsonsUK-UCL. / response to electrical stimulus; IEA:Ensembl. / response to inorganic substance; IEA:Ensembl.	GTP binding; IEA:UniProtKB-KW. / GTPase activity; IBA:GO_Central. / protein kinase binding; IPI:UniProtKB. / translation elongation factor activity; IBA:GO_Central. / translation factor activity, RNA binding; NAS:ProtInc.	cytoplasm; IDA:UniProtKB. / cytoplasmic side of lysosomal membrane; NAS:ParkinsonsUK-UCL. / eukaryotic translation elongation factor 1 complex; IEA:Ensembl. / myelin sheath; IEA:Ensembl. / neuronal cell body; IEA:Ensembl.
P29692	P29692	EEF1D	281	31122										47								hsa: EEF1D dme: eEF1delta	cellular response to ionizing radiation; IDA:UniProtKB. / mRNA transcription; IDA:UniProtKB. / positive regulation of I-kappaB kinase/NF-kappaB signaling; IMP:UniProtKB. / regulation of cell death; IMP:UniProtKB. / regulation of transcription, DNA-templated; IEA:UniProtKB-KW. / transcription, DNA-templated; IEA:UniProtKB-KW. / translational elongation; TAS:Reactome.	activating transcription factor binding; IPI:UniProtKB. / cadherin binding; IDA:BHF-UCL. / DNA binding; IDA:UniProtKB. / heat shock protein binding; IPI:UniProtKB. / signal transducer activity; IMP:UniProtKB. / translation elongation factor activity; IEA:UniProtKB-KW. / translation factor activity, RNA binding; TAS:ProtInc.	cytoplasm; IDA:UniProtKB. / cytosol; IDA:HPA. / eukaryotic translation elongation factor 1 complex; TAS:ProtInc. / fibrillar center; IDA:HPA. / nucleus; IDA:UniProtKB.
P26641	P26641	EEF1G	437	50119										139								hsa: EEF1G dme: Ef1gamma	glutathione metabolic process; IBA:GO_Central. / response to virus; IEP:UniProtKB. / translational elongation; TAS:Reactome.	cadherin binding; IDA:BHF-UCL. / glutathione transferase activity; IBA:GO_Central. / translation elongation factor activity; IBA:GO_Central.	cytoplasm; IDA:UniProtKB. / cytosol; TAS:Reactome. / extracellular exosome; IDA:UniProtKB. / membrane; IDA:UniProtKB. / nucleus; IDA:UniProtKB.
P13639	P13639	EEF2	858	95338	47									304								hsa: EEF2 dme: Ef2b	aging; IEA:Ensembl. / cellular response to brain-derived neurotrophic factor stimulus; IEA:Ensembl. / glial cell proliferation; IEA:Ensembl. / hematopoietic progenitor cell differentiation; IEA:Ensembl. / neutrophil degranulation; TAS:Reactome. / peptidyl-diphthamide biosynthetic process from peptidyl-histidine; TAS:Reactome. / positive regulation of cytoplasmic translation; IEA:Ensembl. / positi…	5S rRNA binding; IEA:Ensembl. / actin filament binding; IEA:Ensembl. / cadherin binding; IDA:BHF-UCL. / GTP binding; IEA:UniProtKB-KW. / GTPase activity; IEA:Ensembl. / p53 binding; IEA:Ensembl. / protein kinase binding; IPI:UniProtKB. / ribosome binding; IEA:Ensembl. / RNA binding; IDA:UniProtKB. / translation elongation factor activity; IEA:UniProtKB-KW.	aggresome; IDA:HPA. / cytoplasm; IDA:UniProtKB. / cytosol; IDA:HPA. / extracellular exosome; IDA:UniProtKB. / extracellular matrix; IDA:BHF-UCL. / extracellular region; TAS:Reactome. / ficolin-1-rich granule lumen; TAS:Reactome. / intracellular ribonucleoprotein complex; IDA:MGI. / membrane; IDA:UniProtKB. / membrane raft; IEA:Ensembl. / nucleus; IDA:UniProtKB. / plasma membrane; IDA:HPA. / polys…
Q12805	Q12805	EFEMP1	493	54641								68	48									hsa: EFEMP1	camera-type eye development; IEP:UniProtKB. / embryonic eye morphogenesis; IEP:UniProtKB. / epidermal growth factor receptor signaling pathway; IDA:UniProtKB. / negative regulation of chondrocyte differentiation; IDA:UniProtKB. / peptidyl-tyrosine phosphorylation; IDA:UniProtKB. / post-embryonic eye morphogenesis; IEP:UniProtKB. / regulation of transcription, DNA-templated; IDA:UniProtKB. / visua…	calcium ion binding; IEA:InterPro. / epidermal growth factor receptor binding; IDA:UniProtKB. / epidermal growth factor-activated receptor activity; IDA:UniProtKB. / growth factor activity; IEA:UniProtKB-KW.	extracellular exosome; IDA:UniProtKB. / extracellular region; TAS:Reactome. / extracellular space; IDA:UniProtKB. / proteinaceous extracellular matrix; TAS:ProtInc.
Q9P2K8	Q9P2K8	EIF2AK4	1649	186911																	47	hsa: EIF2AK4 sce: GCN2 dme: Gcn2	adaptive immune response; IEA:UniProtKB-KW. / cell cycle arrest; IEA:UniProtKB-KW. / cellular response to amino acid starvation; IMP:UniProtKB. / cellular response to cold; IMP:UniProtKB. / cellular response to leucine starvation; ISS:UniProtKB. / cellular response to UV; ISS:UniProtKB. / defense response to virus; IEA:UniProtKB-KW. / DNA damage checkpoint; IEA:InterPro. / eiF2alpha phosphorylati…	ATP binding; IEA:UniProtKB-KW. / eukaryotic translation initiation factor 2alpha kinase activity; IMP:UniProtKB. / protein serine/threonine kinase activity; ISS:UniProtKB. / tRNA binding; ISS:UniProtKB.	cytosolic ribosome; ISS:UniProtKB. / polysome; ISS:UniProtKB.
P60842	P60842	EIF4A1	406	46154										145								hsa: EIF4A1 sce: TIF2 sce: TIF1	nuclear-transcribed mRNA poly(A) tail shortening; TAS:Reactome. / regulation of gene expression; IBA:GO_Central. / RNA secondary structure unwinding; IBA:GO_Central. / translational initiation; IBA:GO_Central. / viral process; IEA:UniProtKB-KW.	ATP binding; IEA:UniProtKB-KW. / ATP-dependent RNA helicase activity; IBA:GO_Central. / double-stranded RNA binding; IDA:MGI. / helicase activity; TAS:UniProtKB. / mRNA binding; TAS:UniProtKB. / RNA binding; IDA:UniProtKB. / RNA cap binding; TAS:UniProtKB. / translation factor activity, RNA binding; TAS:UniProtKB. / translation initiation factor activity; IEA:UniProtKB-KW.	cytoplasm; IDA:UniProtKB. / cytosol; TAS:Reactome. / eukaryotic translation initiation factor 4F complex; TAS:UniProtKB. / extracellular exosome; IDA:UniProtKB. / extracellular matrix; IDA:BHF-UCL. / membrane; IDA:UniProtKB.
P63241	P63241	EIF5A	154	16832																	43	hsa: EIF5A	aging; IEA:Ensembl. / apoptotic process; IDA:UniProtKB. / cellular response to thyroid hormone stimulus; IEA:Ensembl. / mRNA export from nucleus; IMP:UniProtKB. / negative regulation of apoptotic process; IEA:Ensembl. / nucleocytoplasmic transport; IMP:UniProtKB. / peptidyl-lysine modification to peptidyl-hypusine; TAS:Reactome. / positive regulation of cardiac muscle cell apoptotic process; IEA:…	protein N-terminus binding; IPI:UniProtKB. / ribosome binding; IEA:InterPro. / RNA binding; IDA:UniProtKB. / translation elongation factor activity; ISS:UniProtKB. / U6 snRNA binding; IDA:UniProtKB.	annulate lamellae; IDA:UniProtKB. / cytoplasm; IDA:UniProtKB. / cytosol; TAS:Reactome. / dendrite; IEA:Ensembl. / endoplasmic reticulum membrane; IEA:UniProtKB-SubCell. / extracellular exosome; IDA:UniProtKB. / membrane; IDA:UniProtKB. / neuronal cell body; IEA:Ensembl. / nuclear pore; IDA:UniProtKB. / nucleus; IDA:UniProtKB.
Q9GZV4	Q9GZV4	EIF5A2	153	16793																	43	hsa: EIF5A2	mRNA transport; IEA:UniProtKB-KW. / peptidyl-lysine modification to peptidyl-hypusine; TAS:Reactome. / polyamine homeostasis; NAS:UniProtKB. / positive regulation of cell proliferation; IGI:UniProtKB. / positive regulation of translational elongation; IEA:InterPro. / positive regulation of translational termination; IEA:InterPro. / protein transport; IEA:UniProtKB-KW. / spermatogenesis; NAS:UniPr…	ribosome binding; IEA:InterPro. / translation elongation factor activity; IEA:UniProtKB-KW.	cytosol; TAS:Reactome. / endoplasmic reticulum membrane; IEA:UniProtKB-SubCell. / intracellular membrane-bounded organelle; IDA:HPA. / nuclear pore; IEA:UniProtKB-SubCell.
Q6IS14	Q6IS14	EIF5AL1	154	16773																	43	hsa: EIF5AL1 sce: HYP2 sce: ANB1 dme: eIF-5A	mRNA transport; IEA:UniProtKB-KW. / positive regulation of translational elongation; IEA:InterPro. / positive regulation of translational termination; IEA:InterPro. / protein transport; IEA:UniProtKB-KW. / translational frameshifting; IEA:InterPro.	ribosome binding; IEA:InterPro. / translation elongation factor activity; IEA:UniProtKB-KW.	endoplasmic reticulum membrane; IEA:UniProtKB-SubCell. / nuclear pore; IEA:UniProtKB-SubCell.
P41970	P41970	ELK3	407	44240														42				hsa: ELK3	angiogenesis; IEA:Ensembl. / cell differentiation; IBA:GO_Central. / negative regulation of transcription, DNA-templated; IDA:HGNC. / positive regulation of transcription from RNA polymerase II promoter; IDA:NTNU_SB. / signal transduction; TAS:ProtInc. / wound healing; IEA:Ensembl.	purine-rich negative regulatory element binding; IDA:HGNC. / RNA polymerase II core promoter proximal region sequence-specific DNA binding; IDA:NTNU_SB. / transcription corepressor activity; IDA:HGNC. / transcription factor activity, sequence-specific DNA binding; NAS:ProtInc. / transcriptional activator activity, RNA polymerase II core promoter proximal region sequence-specific binding; IDA:NTNU…	mitochondrion; IDA:HPA. / nucleoplasm; IDA:HPA. / nucleus; IBA:GO_Central.
P17813	P17813	ENG	658	70578						44	124											hsa: ENG	artery morphogenesis; ISS:BHF-UCL. / atrial cardiac muscle tissue morphogenesis; ISS:BHF-UCL. / atrioventricular canal morphogenesis; ISS:BHF-UCL. / BMP signaling pathway; TAS:BHF-UCL. / bone development; IEA:Ensembl. / branching involved in blood vessel morphogenesis; ISS:BHF-UCL. / cardiac atrium morphogenesis; ISS:BHF-UCL. / cardiac ventricle morphogenesis; ISS:BHF-UCL. / cell adhesion; IEA:Un…	activin binding; TAS:BHF-UCL. / galactose binding; IDA:BHF-UCL. / glycosaminoglycan binding; IDA:BHF-UCL. / protein homodimerization activity; IPI:BHF-UCL. / transforming growth factor beta binding; IPI:BHF-UCL. / transforming growth factor beta receptor, cytoplasmic mediator activity; IDA:BHF-UCL. / transforming growth factor beta-activated receptor activity; IDA:BHF-UCL. / transmembrane signali…	cell surface; IDA:BHF-UCL. / endothelial microparticle; IEA:Ensembl. / external side of plasma membrane; IDA:BHF-UCL. / extracellular space; IDA:BHF-UCL. / focal adhesion; IDA:UniProtKB. / receptor complex; IPI:BHF-UCL. / transforming growth factor beta receptor complex; IC:BHF-UCL.
Q8NFI3	Q8NFI3	ENGASE	743	83987										76								hsa: ENGASE	protein deglycosylation; IEA:Ensembl. / protein folding; TAS:Reactome.	mannosyl-glycoprotein endo-beta-N-acetylglucosaminidase activity; TAS:Reactome.	cytosol; TAS:Reactome. / lysosome; IBA:GO_Central.
P06733	P06733	ENO1	434	47169	221		159		44			54		228						63		hsa: ENO1 sce: ERR3 sce: ERR2 sce: ERR1 dme: Eno	canonical glycolysis; IMP:CAFA. / gluconeogenesis; TAS:Reactome. / negative regulation of cell growth; IDA:UniProtKB. / negative regulation of hypoxia-induced intrinsic apoptotic signaling pathway; IDA:CAFA. / negative regulation of transcription from RNA polymerase II promoter; IDA:CAFA. / negative regulation of transcription, DNA-templated; IDA:UniProtKB. / positive regulation of ATP biosynthet…	cadherin binding; IDA:BHF-UCL. / GTPase binding; IPI:UniProtKB. / magnesium ion binding; IEA:InterPro. / phosphopyruvate hydratase activity; IMP:CAFA. / protein homodimerization activity; IDA:CAFA. / RNA binding; IDA:UniProtKB. / RNA polymerase II regulatory region sequence-specific DNA binding; IDA:NTNU_SB. / transcriptional repressor activity, RNA polymerase II core promoter proximal region seq…	cell cortex region; IDA:CAFA. / cell surface; IDA:CAFA. / cytoplasm; IDA:LIFEdb. / cytosol; IDA:CAFA. / extracellular exosome; IDA:UniProtKB. / extracellular space; IDA:UniProtKB. / M band; IEA:UniProtKB-SubCell. / membrane; IDA:UniProtKB. / nucleus; IDA:UniProtKB. / phosphopyruvate hydratase complex; IDA:CAFA. / plasma membrane; IDA:CAFA.
P13929	P13929	ENO3	434	46987																60		hsa: ENO3	canonical glycolysis; TAS:Reactome. / gluconeogenesis; TAS:Reactome.	magnesium ion binding; IEA:InterPro. / phosphopyruvate hydratase activity; TAS:Reactome.	cytosol; IDA:HPA. / extracellular exosome; IDA:UniProtKB. / extracellular space; IDA:UniProtKB. / membrane; IDA:CAFA. / phosphopyruvate hydratase complex; IEA:InterPro. / plasma membrane; IDA:HPA.
Q2NKX8	Q2NKX8	ERCC6L	1250	141103										51								hsa: ERCC6L	cell division; IEA:UniProtKB-KW. / sister chromatid cohesion; TAS:Reactome.	ATP binding; IEA:UniProtKB-KW. / DNA binding; IEA:UniProtKB-KW. / helicase activity; IEA:UniProtKB-KW.	condensed chromosome kinetochore; IEA:UniProtKB-SubCell. / cytosol; TAS:Reactome. / membrane; IDA:UniProtKB.
Q7Z2K6	Q7Z2K6	ERMP1	904	100231										138								hsa: ERMP1 dme: CG30043 dme: CG10062 dme: CG11961 dme: CG30047 dme: CG30049 dme: CG13160 dme: CG33012 dme: CG10073 dme: CG10081 dme: CG9416 dme: CG10051		metal ion binding; IEA:UniProtKB-KW. / metallopeptidase activity; IEA:UniProtKB-KW.	endoplasmic reticulum membrane; IEA:UniProtKB-SubCell. / integral component of membrane; IEA:UniProtKB-KW. / membrane; IDA:UniProtKB.
Q99504	Q99504	EYA3	573	62663										41								hsa: EYA3	anatomical structure morphogenesis; TAS:ProtInc. / cell differentiation; IBA:GO_Central. / double-strand break repair; IMP:UniProtKB. / histone dephosphorylation; IDA:UniProtKB. / multicellular organism development; IEA:UniProtKB-KW. / negative regulation of extrinsic apoptotic signaling pathway in absence of ligand; IBA:GO_Central. / positive regulation of DNA repair; IMP:UniProtKB. / regulation…	metal ion binding; IEA:UniProtKB-KW. / protein tyrosine phosphatase activity; IDA:UniProtKB.	centrosome; IDA:HPA. / cytoplasm; IEA:UniProtKB-SubCell. / nucleoplasm; IDA:HPA. / nucleus; IDA:UniProtKB. / transcription factor complex; IEA:InterPro.
P00742	P00742	F10	488	54732					45	469	149	47	99									hsa: F10 dme: CG11836	blood coagulation; TAS:Reactome. / blood coagulation, extrinsic pathway; TAS:Reactome. / blood coagulation, intrinsic pathway; TAS:Reactome. / ER to Golgi vesicle-mediated transport; TAS:Reactome. / peptidyl-glutamic acid carboxylation; TAS:Reactome. / positive regulation of cell migration; TAS:BHF-UCL. / positive regulation of protein kinase B signaling; IDA:BHF-UCL. / signal peptide processing;…	calcium ion binding; IEA:InterPro. / phospholipid binding; IDA:BHF-UCL. / serine-type endopeptidase activity; IDA:BHF-UCL.	endoplasmic reticulum lumen; TAS:Reactome. / extracellular region; TAS:Reactome. / Golgi lumen; TAS:Reactome. / intrinsic component of external side of plasma membrane; IC:BHF-UCL. / plasma membrane; TAS:Reactome.
P00488	P00488	F13A1	732	83267	335	237			164	479	222	122	78		177		49	494	49			hsa: F13A1	blood coagulation; TAS:Reactome. / blood coagulation, fibrin clot formation; IDA:UniProtKB. / peptide cross-linking; IDA:UniProtKB. / platelet degranulation; TAS:Reactome.	metal ion binding; IEA:UniProtKB-KW. / protein-glutamine gamma-glutamyltransferase activity; IDA:UniProtKB.	blood microparticle; IDA:UniProtKB. / extracellular region; TAS:Reactome. / platelet alpha granule lumen; TAS:Reactome.
P05160	P05160	F13B	661	75511						730	443											hsa: F13B	blood coagulation; TAS:Reactome.		extracellular region; TAS:Reactome.
P00734	P00734	F2	622	70037						1405	661	162	210		101			76	146			hsa: F2	acute-phase response; IEA:UniProtKB-KW. / antimicrobial humoral immune response mediated by antimicrobial peptide; IDA:UniProtKB. / blood coagulation; TAS:Reactome. / blood coagulation, intrinsic pathway; TAS:Reactome. / cell surface receptor signaling pathway; IDA:BHF-UCL. / cellular protein metabolic process; TAS:Reactome. / cytolysis by host of symbiont cells; IDA:UniProtKB. / ER to Golgi vesi…	calcium ion binding; IEA:InterPro. / growth factor activity; TAS:BHF-UCL. / heparin binding; IDA:UniProtKB. / lipopolysaccharide binding; IDA:UniProtKB. / receptor binding; IPI:UniProtKB. / serine-type endopeptidase activity; IDA:UniProtKB. / thrombospondin receptor activity; IDA:BHF-UCL.	blood microparticle; IDA:UniProtKB. / endoplasmic reticulum lumen; TAS:Reactome. / extracellular exosome; IDA:UniProtKB. / extracellular region; TAS:Reactome. / extracellular space; IDA:UniProtKB. / Golgi lumen; TAS:Reactome. / plasma membrane; TAS:Reactome.
P00740	P00740	F9	461	51778						70	73											hsa: F9	blood coagulation; IDA:UniProtKB. / blood coagulation, extrinsic pathway; TAS:Reactome. / blood coagulation, intrinsic pathway; TAS:Reactome. / ER to Golgi vesicle-mediated transport; TAS:Reactome. / peptidyl-glutamic acid carboxylation; TAS:Reactome. / proteolysis; IDA:UniProtKB. / signal peptide processing; TAS:Reactome. / zymogen activation; IDA:UniProtKB.	calcium ion binding; IDA:UniProtKB. / endopeptidase activity; IDA:UniProtKB. / serine-type endopeptidase activity; NAS:BHF-UCL.	endoplasmic reticulum lumen; TAS:Reactome. / extracellular exosome; IDA:UniProtKB. / extracellular region; TAS:Reactome. / extracellular space; IDA:UniProtKB. / Golgi lumen; TAS:Reactome. / plasma membrane; TAS:Reactome.
Q01469	Q01469	FABP5	135	15164										43								hsa: FABP5	epidermis development; TAS:ProtInc. / glucose metabolic process; IEA:Ensembl. / glucose transport; IEA:Ensembl. / lipid metabolic process; TAS:ProtInc. / neutrophil degranulation; TAS:Reactome. / phosphatidylcholine biosynthetic process; IEA:Ensembl. / triglyceride catabolic process; TAS:Reactome.	fatty acid binding; TAS:ProtInc. / lipid binding; TAS:ProtInc. / transporter activity; IEA:InterPro.	azurophil granule lumen; TAS:Reactome. / cytoplasm; TAS:UniProtKB. / cytosol; TAS:Reactome. / extracellular exosome; IDA:UniProtKB. / extracellular region; TAS:Reactome. / nucleoplasm; TAS:Reactome. / plasma membrane; TAS:Reactome. / secretory granule membrane; TAS:Reactome.
Q5JW98	Q5JW98	FAM26D	314	35060										145								hsa: FAM26D	ion transmembrane transport; IBA:GO_Central.	cation channel activity; IBA:GO_Central.	integral component of plasma membrane; IBA:GO_Central.
P49327	P49327	FASN	2511	273427										196								hsa: FASN dme: v(2)k05816	acetyl-CoA metabolic process; IEA:Ensembl. / cellular response to interleukin-4; IEA:Ensembl. / fatty acid biosynthetic process; IEA:UniProtKB-KW. / fatty acid metabolic process; TAS:ProtInc. / fatty-acyl-CoA biosynthetic process; TAS:Reactome. / mammary gland development; IEA:Ensembl. / osteoblast differentiation; IDA:UniProtKB. / pantothenate metabolic process; TAS:Reactome. / positive regulati…	3-hydroxyoctanoyl-[acyl-carrier-protein] dehydratase activity; IEA:UniProtKB-EC. / 3-hydroxypalmitoyl-[acyl-carrier-protein] dehydratase activity; IEA:InterPro. / 3-oxo-glutaryl-[acp] methyl ester reductase activity; IEA:UniProtKB-EC. / 3-oxo-pimeloyl-[acp] methyl ester reductase activity; IEA:UniProtKB-EC. / 3-oxoacyl-[acyl-carrier-protein] reductase (NADPH) activity; IEA:UniProtKB-EC. / 3-oxoac…	cytosol; IDA:HPA. / extracellular exosome; IDA:UniProtKB. / glycogen granule; IEA:Ensembl. / Golgi apparatus; IDA:HPA. / melanosome; IEA:UniProtKB-SubCell. / membrane; IDA:UniProtKB. / mitochondrion; IEA:Ensembl. / plasma membrane; IDA:HPA.
P09467	P09467	FBP1	338	36842										86								hsa: FBP1 sce: FBP1	cellular response to drug; IDA:UniProtKB. / cellular response to magnesium ion; IDA:UniProtKB. / dephosphorylation; IDA:UniProtKB. / fructose 1,6-bisphosphate metabolic process; IBA:GO_Central. / fructose 6-phosphate metabolic process; IDA:UniProtKB. / fructose metabolic process; TAS:ProtInc. / gluconeogenesis; IMP:UniProtKB. / negative regulation of cell growth; IDA:UniProtKB. / negative regulat…	AMP binding; IDA:UniProtKB. / fructose 1,6-bisphosphate 1-phosphatase activity; IDA:UniProtKB. / identical protein binding; IPI:IntAct. / metal ion binding; IMP:UniProtKB. / monosaccharide binding; ISS:UniProtKB.	cytoplasm; IDA:UniProtKB. / cytosol; ISS:UniProtKB. / extracellular exosome; IDA:UniProtKB.
Q9Y6R7	Q9Y6R7	FCGBP	5405	572017	111										222			345				hsa: FCGBP			extracellular exosome; IDA:UniProtKB.
Q15485	Q15485	FCN2	313	34001		76																hsa: FCN2	complement activation; TAS:Reactome. / complement activation, lectin pathway; IDA:UniProtKB. / defense response to Gram-negative bacterium; IDA:UniProtKB. / defense response to Gram-positive bacterium; IDA:UniProtKB. / opsonization; IDA:UniProtKB. / recognition of apoptotic cell; IDA:UniProtKB.	antigen binding; IDA:UniProtKB. / calcium-dependent protein binding; IPI:UniProtKB. / mannan binding; IDA:UniProtKB. / metal ion binding; IEA:UniProtKB-KW. / proteoglycan binding; IDA:UniProtKB. / serine-type endopeptidase activity; TAS:Reactome.	blood microparticle; IDA:UniProtKB. / collagen trimer; IEA:UniProtKB-KW. / extracellular exosome; IDA:UniProtKB. / extracellular region; TAS:Reactome.
O75636	O75636	FCN3	299	32903	148	246	47								276	68	150	386		70	75	hsa: FCN3	complement activation; IDA:UniProtKB. / complement activation, lectin pathway; IDA:UniProtKB. / defense response to virus; IDA:UniProtKB. / negative regulation of RNA biosynthetic process; IDA:UniProtKB. / negative regulation of viral entry into host cell; IMP:UniProtKB. / recognition of apoptotic cell; IDA:UniProtKB.	antigen binding; IDA:UniProtKB. / carbohydrate binding; TAS:ProtInc. / metal ion binding; IEA:UniProtKB-KW. / serine-type endopeptidase activity; TAS:Reactome.	blood microparticle; IDA:UniProtKB. / collagen trimer; IEA:UniProtKB-KW. / extracellular region; TAS:Reactome.
Q9UGM5	Q9UGM5	FETUB	382	42055						122	168	150	419									hsa: FETUB	binding of sperm to zona pellucida; ISS:UniProtKB. / negative regulation of endopeptidase activity; ISS:UniProtKB. / single fertilization; ISS:UniProtKB.	cysteine-type endopeptidase inhibitor activity; IEA:InterPro. / metalloendopeptidase inhibitor activity; ISS:UniProtKB.	extracellular exosome; IDA:UniProtKB. / extracellular region; IBA:GO_Central.
P02671	P02671	FGA	866	94973	364	601	427			122					1244	234	370	804	100	201	157	hsa: FGA	adaptive immune response; IEA:UniProtKB-KW. / blood coagulation; TAS:Reactome. / blood coagulation, common pathway; IMP:BHF-UCL. / blood coagulation, fibrin clot formation; IDA:UniProtKB. / cell-matrix adhesion; IDA:BHF-UCL. / cellular protein complex assembly; IDA:BHF-UCL. / cellular protein metabolic process; TAS:Reactome. / extracellular matrix organization; TAS:Reactome. / fibrinolysis; IDA:U…	metal ion binding; IEA:UniProtKB-KW. / protein binding, bridging; IEA:InterPro. / receptor binding; IEA:InterPro. / structural molecule activity; IDA:BHF-UCL.	blood microparticle; IDA:UniProtKB. / cell cortex; IEA:Ensembl. / cell surface; IDA:BHF-UCL. / endoplasmic reticulum lumen; TAS:Reactome. / external side of plasma membrane; IDA:BHF-UCL. / extracellular exosome; IDA:UniProtKB. / extracellular region; TAS:Reactome. / extracellular space; IDA:BHF-UCL. / extracellular vesicle; IDA:UniProtKB. / fibrinogen complex; IDA:UniProtKB. / plasma membrane; TA…
P02675	P02675	FGB	491	55928	392	779	455		42			65			1587	196	363	681		288	273	hsa: FGB	adaptive immune response; IEA:UniProtKB-KW. / blood coagulation; TAS:Reactome. / blood coagulation, fibrin clot formation; IDA:UniProtKB. / cell-matrix adhesion; IDA:BHF-UCL. / cellular protein complex assembly; IDA:BHF-UCL. / cellular response to interleukin-1; IEA:Ensembl. / cellular response to leptin stimulus; IEA:Ensembl. / extracellular matrix organization; TAS:Reactome. / fibrinolysis; IDA…	chaperone binding; IPI:BHF-UCL. / protein binding, bridging; IEA:InterPro. / receptor binding; IEA:InterPro. / structural molecule activity; IDA:BHF-UCL.	blood microparticle; IDA:UniProtKB. / cell cortex; IEA:Ensembl. / cell surface; IDA:BHF-UCL. / external side of plasma membrane; IDA:BHF-UCL. / extracellular exosome; IDA:UniProtKB. / extracellular region; TAS:Reactome. / extracellular space; IDA:UniProtKB. / extracellular vesicle; IDA:UniProtKB. / fibrinogen complex; IDA:UniProtKB. / plasma membrane; TAS:Reactome. / platelet alpha granule; IDA:B…
Q92915	Q92915-2	FGF14	247	27702				42						50								hsa: FGF14	cell-cell signaling; TAS:ProtInc. / JNK cascade; IPI:MGI. / nervous system development; TAS:ProtInc. / positive regulation of high voltage-gated calcium channel activity; IEA:Ensembl. / regulation of postsynaptic membrane potential; IEA:Ensembl. / regulation of synaptic plasticity; IEA:Ensembl. / regulation of synaptic vesicle recycling; IEA:Ensembl. / signal transduction; TAS:ProtInc.	growth factor activity; TAS:ProtInc. / heparin binding; IDA:MGI.	extracellular region; IEA:InterPro. / intracellular; IEA:GOC. / nucleus; IEA:UniProtKB-SubCell.
P02679	P02679	FGG	453	51512	267	822	547								1666	208	315	834				hsa: FGG	blood coagulation; TAS:Reactome. / blood coagulation, fibrin clot formation; IDA:UniProtKB. / cell-matrix adhesion; IDA:BHF-UCL. / cellular protein complex assembly; IDA:BHF-UCL. / cellular protein metabolic process; TAS:Reactome. / cellular response to interleukin-1; IEA:Ensembl. / cellular response to interleukin-6; IEA:Ensembl. / extracellular matrix organization; TAS:Reactome. / fibrinolysis;…	cell adhesion molecule binding; IPI:BHF-UCL. / metal ion binding; IEA:UniProtKB-KW. / protein binding, bridging; IEA:InterPro. / protein homodimerization activity; IEA:Ensembl. / receptor binding; IPI:BHF-UCL. / structural molecule activity; IDA:BHF-UCL.	blood microparticle; IDA:UniProtKB. / cell surface; IDA:BHF-UCL. / endoplasmic reticulum lumen; TAS:Reactome. / external side of plasma membrane; IDA:BHF-UCL. / extracellular exosome; IDA:UniProtKB. / extracellular region; TAS:Reactome. / extracellular space; IDA:UniProtKB. / fibrinogen complex; IDA:UniProtKB. / plasma membrane; TAS:Reactome. / platelet alpha granule; IDA:BHF-UCL. / platelet alph…
P07954	P07954	FH	510	54637																	64	hsa: FH sce: FUM1 dme: l(1)G0255	fumarate metabolic process; IBA:GO_Central. / homeostasis of number of cells within a tissue; IEA:Ensembl. / malate metabolic process; IBA:GO_Central. / tricarboxylic acid cycle; IBA:GO_Central.	fumarate hydratase activity; EXP:Reactome.	cytoplasm; TAS:ProtInc. / extracellular exosome; IDA:UniProtKB. / mitochondrial matrix; TAS:Reactome. / mitochondrion; IDA:UniProtKB. / tricarboxylic acid cycle enzyme complex; IEA:InterPro.
Q86VR8	Q86VR8	FJX1	437	48507						43												hsa: FJX1 dme: fj	cell-cell signaling; IBA:GO_Central. / retina layer formation; IEA:Ensembl.		extracellular space; IBA:GO_Central.
Q5D862	Q5D862	FLG2	2391	248073	76				70				60	105				46				hsa: FLG2	establishment of skin barrier; IEP:UniProtKB. / neutrophil degranulation; TAS:Reactome.	calcium ion binding; IEA:InterPro. / structural molecule activity; IEA:InterPro. / transition metal ion binding; IEA:InterPro.	cytoplasm; IDA:UniProtKB. / extracellular exosome; IDA:UniProtKB. / extracellular region; TAS:Reactome. / nucleus; IDA:UniProtKB. / tertiary granule lumen; TAS:Reactome.
O75369	O75369	FLNB	2602	278164	93																	hsa: FLNB	actin cytoskeleton organization; TAS:ProtInc. / cytoskeletal anchoring at plasma membrane; TAS:ProtInc. / epithelial cell morphogenesis; IEA:Ensembl. / keratinocyte development; IEA:Ensembl. / signal transduction; TAS:ProtInc. / skeletal muscle tissue development; IEA:Ensembl.	actin binding; NAS:UniProtKB. / cadherin binding; IDA:BHF-UCL. / identical protein binding; IPI:IntAct. / RNA binding; IDA:UniProtKB.	actin cytoskeleton; TAS:ProtInc. / brush border; IEA:Ensembl. / cell cortex; IEA:UniProtKB-SubCell. / cytoplasm; IDA:UniProtKB. / cytosol; IDA:HPA. / extracellular exosome; IDA:UniProtKB. / extracellular matrix; IDA:BHF-UCL. / focal adhesion; IDA:UniProtKB. / integral component of membrane; NAS:UniProtKB. / neuron projection; IEA:Ensembl. / neuronal cell body; IEA:Ensembl. / nucleus; IEA:Ensembl.…
P02751	P02751	FN1	2386	262625											742							hsa: FN1	acute-phase response; IEA:UniProtKB-KW. / angiogenesis; IEA:UniProtKB-KW. / calcium-independent cell-matrix adhesion; IEA:Ensembl. / cell adhesion; NAS:UniProtKB. / cell-substrate junction assembly; IEA:Ensembl. / cellular protein metabolic process; TAS:Reactome. / endodermal cell differentiation; IDA:UniProtKB. / extracellular matrix disassembly; TAS:Reactome. / extracellular matrix organization…	chaperone binding; IPI:CAFA. / collagen binding; NAS:UniProtKB. / disordered domain specific binding; IPI:CAFA. / enzyme binding; IPI:CAFA. / heparin binding; NAS:UniProtKB. / identical protein binding; IPI:IntAct. / integrin binding; IDA:UniProtKB. / peptidase activator activity; IEA:Ensembl. / protease binding; IPI:BHF-UCL. / protein C-terminus binding; IPI:CAFA. / receptor binding; IPI:CAFA.	apical plasma membrane; IEA:Ensembl. / basal lamina; IEA:Ensembl. / blood microparticle; IDA:UniProtKB. / endoplasmic reticulum lumen; TAS:Reactome. / endoplasmic reticulum-Golgi intermediate compartment; IDA:UniProtKB. / extracellular exosome; IDA:UniProtKB. / extracellular matrix; IDA:UniProtKB. / extracellular region; TAS:Reactome. / extracellular space; IDA:CAFA. / fibrinogen complex; IDA:BHF…
P0C091	P0C091	FREM3	2139	238179				42														hsa: FREM3	cell adhesion; NAS:BHF-UCL. / cell communication; IEA:InterPro.	metal ion binding; IEA:UniProtKB-KW.	basement membrane; ISS:BHF-UCL. / extracellular space; IDA:UniProtKB. / integral component of membrane; IEA:InterPro.
Q16658	Q16658	FSCN1	493	54530																	44	hsa: FSCN1	actin cytoskeleton organization; IDA:UniProtKB. / actin filament bundle assembly; IDA:UniProtKB. / anatomical structure morphogenesis; IBA:GO_Central. / cell migration; IMP:UniProtKB. / cell motility; IDA:UniProtKB. / cell proliferation; TAS:ProtInc. / cell-cell junction assembly; IDA:UniProtKB. / establishment of apical/basal cell polarity; IDA:UniProtKB. / microspike assembly; IDA:UniProtKB. / …	actin binding; IDA:UniProtKB. / actin filament binding; IDA:UniProtKB. / cadherin binding; IDA:BHF-UCL. / drug binding; IDA:UniProtKB. / protein binding, bridging; IEA:InterPro. / RNA binding; IDA:UniProtKB.	actin cytoskeleton; IDA:UniProtKB. / cell projection membrane; IDA:UniProtKB. / cell-cell junction; IDA:UniProtKB. / cytoplasm; IDA:UniProtKB. / cytoskeleton; IDA:UniProtKB. / cytosol; IDA:HPA. / extracellular exosome; IDA:UniProtKB. / filamentous actin; IBA:GO_Central. / filopodium; IDA:UniProtKB. / growth cone; ISS:UniProtKB. / invadopodium; IDA:UniProtKB. / lamellipodium; ISS:UniProtKB. / micr…
P02794	P02794	FTH1	183	21226			105															hsa: FTH1	cellular iron ion homeostasis; TAS:Reactome. / immune response; ISS:UniProtKB. / intracellular sequestering of iron ion; IDA:UniProtKB. / iron ion transport; IEA:InterPro. / negative regulation of cell proliferation; ISS:UniProtKB. / negative regulation of fibroblast proliferation; IDA:UniProtKB. / neutrophil degranulation; TAS:Reactome.	ferric iron binding; IEA:InterPro. / ferroxidase activity; IEA:UniProtKB-EC. / iron ion binding; TAS:ProtInc.	autolysosome; IDA:MGI. / cytosol; TAS:Reactome. / extracellular exosome; IDA:UniProtKB. / extracellular region; TAS:Reactome. / ficolin-1-rich granule lumen; TAS:Reactome. / intracellular ferritin complex; TAS:ProtInc. / nucleus; IDA:UniProtKB. / tertiary granule lumen; TAS:Reactome.
P02792	P02792	FTL	175	20020			121															hsa: FTL	cellular iron ion homeostasis; TAS:Reactome. / intracellular sequestering of iron ion; IBA:GO_Central. / iron ion homeostasis; TAS:UniProtKB. / iron ion transport; IEA:InterPro. / neutrophil degranulation; TAS:Reactome.	ferric iron binding; IEA:InterPro. / identical protein binding; IPI:IntAct. / iron ion binding; IDA:UniProtKB.	autolysosome; IDA:MGI. / azurophil granule lumen; TAS:Reactome. / cytosol; TAS:Reactome. / extracellular exosome; IDA:UniProtKB. / extracellular region; TAS:Reactome. / intracellular ferritin complex; IDA:UniProtKB. / membrane; IDA:UniProtKB.
H7C4S4	H7C4S4	FXR1	246	27541						64	60													RNA binding; IEA:InterPro.	cytosol; IDA:HPA.
P11413	P11413	G6PD	515	59257										99								hsa: G6PD sce: ZWF1 dme: Zw	cellular response to oxidative stress; IMP:BHF-UCL. / cholesterol biosynthetic process; IMP:BHF-UCL. / erythrocyte maturation; IMP:BHF-UCL. / glucose 6-phosphate metabolic process; IDA:UniProtKB. / glucose metabolic process; IEA:UniProtKB-KW. / glutathione metabolic process; IMP:BHF-UCL. / lipid metabolic process; TAS:BHF-UCL. / NADP metabolic process; IDA:UniProtKB. / NADPH regeneration; IMP:BHF…	glucose binding; IDA:BHF-UCL. / glucose-6-phosphate dehydrogenase activity; IDA:UniProtKB. / identical protein binding; IPI:IntAct. / NADP binding; IDA:BHF-UCL. / protein homodimerization activity; IPI:BHF-UCL.	cytoplasm; IDA:LIFEdb. / cytoplasmic side of plasma membrane; IDA:BHF-UCL. / cytosol; IDA:BHF-UCL. / extracellular exosome; IDA:UniProtKB. / membrane; IDA:UniProtKB. / nucleus; IEA:Ensembl.
P78334	P78334	GABRE	506	57972										41								hsa: GABRE	negative regulation of chloride transport; IDA:GO_Central.	GABA-A receptor activity; IEA:InterPro. / GABA-gated chloride ion channel activity; IDA:GO_Central.	cell junction; IEA:UniProtKB-KW. / chloride channel complex; IEA:UniProtKB-KW. / GABA-A receptor complex; IDA:GO_Central. / postsynaptic membrane; IEA:UniProtKB-SubCell.
Q14697	Q14697	GANAB	944	106874														78				hsa: GANAB sce: ROT2 dme: CG14476	carbohydrate metabolic process; IEA:InterPro. / protein folding; TAS:Reactome.	carbohydrate binding; IEA:InterPro. / glucan 1,3-alpha-glucosidase activity; IEA:UniProtKB-EC. / RNA binding; IDA:UniProtKB.	endoplasmic reticulum lumen; TAS:Reactome. / extracellular exosome; IDA:UniProtKB. / extracellular matrix; IDA:BHF-UCL. / glucosidase II complex; IEA:Ensembl. / Golgi apparatus; IEA:UniProtKB-SubCell. / melanosome; IEA:UniProtKB-SubCell. / membrane; IDA:UniProtKB.
P04406	P04406	GAPDH	335	36053	76									467								hsa: GAPDH sce: TDH1 sce: TDH3 sce: TDH2 dme: Gapdh2 dme: Gapdh1	antimicrobial humoral immune response mediated by antimicrobial peptide; IDA:UniProtKB. / canonical glycolysis; TAS:Reactome. / cellular response to interferon-gamma; IDA:UniProtKB. / defense response to fungus; IDA:UniProtKB. / gluconeogenesis; TAS:Reactome. / killing by host of symbiont cells; IDA:UniProtKB. / killing of cells of other organism; IDA:UniProtKB. / microtubule cytoskeleton organiz…	aspartic-type endopeptidase inhibitor activity; IDA:UniProtKB. / disordered domain specific binding; IPI:CAFA. / glyceraldehyde-3-phosphate dehydrogenase (NAD+) (phosphorylating) activity; EXP:Reactome. / identical protein binding; IPI:IntAct. / microtubule binding; ISS:UniProtKB. / NAD binding; IEA:InterPro. / NADP binding; IEA:InterPro. / peptidyl-cysteine S-nitrosylase activity; ISS:UniProtKB.	cytoplasm; IDA:UniProtKB. / cytosol; IDA:HPA. / extracellular exosome; IDA:UniProtKB. / extracellular matrix; IDA:BHF-UCL. / GAIT complex; IDA:UniProtKB. / intracellular membrane-bounded organelle; IDA:HPA. / intracellular ribonucleoprotein complex; IDA:UniProtKB. / lipid droplet; IDA:UniProtKB. / membrane; IDA:UniProtKB. / microtubule cytoskeleton; ISS:UniProtKB. / nuclear membrane; IDA:HPA. / n…
O14556	O14556	GAPDHS	408	44501												67	51	44			68	hsa: GAPDHS	canonical glycolysis; TAS:Reactome. / flagellated sperm motility; ISS:UniProtKB. / gluconeogenesis; TAS:Reactome. / positive regulation of glycolytic process; TAS:UniProtKB.	glyceraldehyde-3-phosphate dehydrogenase (NAD+) (phosphorylating) activity; EXP:Reactome. / NAD binding; IEA:InterPro. / NADP binding; IEA:InterPro.	cytosol; TAS:Reactome. / nucleus; IDA:UniProtKB.
P04062	P04062	GBA	536	59716										43								hsa: GBA	autophagosome organization; IEA:Ensembl. / beta-glucoside catabolic process; IEA:Ensembl. / cellular response to starvation; IEA:Ensembl. / cellular response to tumor necrosis factor; IMP:BHF-UCL. / ceramide biosynthetic process; IMP:BHF-UCL. / glucosylceramide catabolic process; IMP:BHF-UCL. / glycosphingolipid metabolic process; TAS:Reactome. / negative regulation of inflammatory response; IC:B…	glucosylceramidase activity; IDA:BHF-UCL. / receptor binding; ISS:BHF-UCL.	extracellular exosome; IDA:UniProtKB. / lysosomal lumen; ISS:BHF-UCL. / lysosomal membrane; IDA:UniProtKB.
P02774	P02774	GC	474	52964	117		206	105					4139		175			218	428		155	hsa: GC	vitamin D metabolic process; TAS:Reactome. / vitamin transport; TAS:ProtInc.	actin binding; IPI:UniProtKB. / calcidiol binding; IDA:UniProtKB. / vitamin D binding; TAS:ProtInc. / vitamin transporter activity; IEA:InterPro.	blood microparticle; IDA:UniProtKB. / cytosol; TAS:Reactome. / extracellular exosome; IDA:UniProtKB. / extracellular region; TAS:Reactome. / extracellular space; IDA:UniProtKB. / lysosomal lumen; TAS:Reactome.
P50395	P50395	GDI2	445	50663										201								hsa: GDI2	membrane organization; TAS:Reactome. / neutrophil degranulation; TAS:Reactome. / protein transport; IEA:InterPro. / regulation of small GTPase mediated signal transduction; TAS:Reactome. / signal transduction; TAS:UniProtKB. / small GTPase mediated signal transduction; IEA:InterPro.	GTPase activator activity; IEA:UniProtKB-KW. / Rab GDP-dissociation inhibitor activity; TAS:ProtInc. / RNA binding; IDA:UniProtKB. / small GTPase binding; IEA:Ensembl.	azurophil granule lumen; TAS:Reactome. / cytoplasm; TAS:UniProtKB. / cytosol; TAS:Reactome. / extracellular exosome; IDA:UniProtKB. / extracellular region; TAS:Reactome. / focal adhesion; IDA:UniProtKB. / membrane; IEA:UniProtKB-SubCell. / secretory granule lumen; TAS:Reactome. / vesicle; IDA:UniProtKB.
O75223	O75223	GGCT	188	21008										314								hsa: GGCT dme: CG4306 dme: CG32196	glutathione biosynthetic process; TAS:Reactome. / release of cytochrome c from mitochondria; IMP:UniProtKB.	gamma-glutamylcyclotransferase activity; IDA:UniProtKB. / protein homodimerization activity; IDA:UniProtKB.	cytosol; IDA:UniProtKB. / extracellular exosome; IDA:UniProtKB.
Q92820	Q92820	GGH	318	35964									289									hsa: GGH dme: l(3)72Dp	neutrophil degranulation; TAS:Reactome. / response to drug; IEA:Ensembl. / response to ethanol; IEA:Ensembl. / response to insulin; IEA:Ensembl. / response to zinc ion; IEA:Ensembl. / tetrahydrofolylpolyglutamate metabolic process; IBA:GO_Central.	exopeptidase activity; TAS:ProtInc. / gamma-glutamyl-peptidase activity; IDA:UniProtKB. / omega peptidase activity; TAS:ProtInc.	azurophil granule lumen; TAS:Reactome. / cytosol; IEA:Ensembl. / extracellular exosome; IDA:UniProtKB. / extracellular region; TAS:Reactome. / extracellular space; IDA:UniProtKB. / melanosome; IEA:UniProtKB-SubCell. / nucleus; IDA:UniProtKB. / specific granule lumen; TAS:Reactome. / tertiary granule lumen; TAS:Reactome. / vacuole; IBA:GO_Central.
Q92896	Q92896	GLG1	1179	134552										132								hsa: GLG1 dme: Glg1	bone morphogenesis; IEA:Ensembl. / leukocyte migration; TAS:Reactome. / negative regulation of protein processing; IEA:Ensembl. / negative regulation of transforming growth factor beta receptor signaling pathway; IEA:Ensembl. / regulation of chondrocyte differentiation; IEA:Ensembl.	fibroblast growth factor binding; IBA:GO_Central. / receptor binding; TAS:ProtInc.	extracellular exosome; IDA:UniProtKB. / Golgi apparatus; IDA:HPA. / Golgi membrane; IBA:GO_Central. / integral component of membrane; IEA:UniProtKB-KW. / membrane; IDA:UniProtKB. / plasma membrane; TAS:Reactome. / proteinaceous extracellular matrix; IEA:Ensembl.
Q03113	Q03113	GNA12	381	44279										61								hsa: GNA12	adenylate cyclase-modulating G-protein coupled receptor signaling pathway; IBA:GO_Central. / blood coagulation; TAS:ProtInc. / cell differentiation; IEA:Ensembl. / embryonic digit morphogenesis; IEA:Ensembl. / G-protein coupled receptor signaling pathway; TAS:ProtInc. / in utero embryonic development; IEA:Ensembl. / platelet activation; TAS:Reactome. / regulation of cell shape; IEA:Ensembl. / reg…	D5 dopamine receptor binding; IBA:GO_Central. / G-protein beta/gamma-subunit complex binding; IBA:GO_Central. / GTP binding; IEA:UniProtKB-KW. / GTPase activity; IBA:GO_Central. / metal ion binding; IEA:UniProtKB-KW. / signal transducer activity; IBA:GO_Central.	brush border membrane; IBA:GO_Central. / cytoplasm; IEA:UniProtKB-SubCell. / focal adhesion; IDA:UniProtKB. / heterotrimeric G-protein complex; IBA:GO_Central. / lateral plasma membrane; IEA:UniProtKB-SubCell. / plasma membrane; TAS:Reactome.
Q14344	Q14344	GNA13	377	44050										61								hsa: GNA13 dme: CG40005 dme: cta	activation of phospholipase D activity; IBA:GO_Central. / adenylate cyclase-activating G-protein coupled receptor signaling pathway; IBA:GO_Central. / branching involved in blood vessel morphogenesis; IEA:Ensembl. / cell differentiation; IEA:Ensembl. / in utero embryonic development; IEA:Ensembl. / movement of cell or subcellular component; TAS:ProtInc. / platelet activation; TAS:Reactome. / posi…	D5 dopamine receptor binding; IBA:GO_Central. / G-protein beta/gamma-subunit complex binding; IBA:GO_Central. / GTP binding; IEA:UniProtKB-KW. / GTPase activity; IBA:GO_Central. / guanyl-nucleotide exchange factor activity; TAS:Reactome. / metal ion binding; IEA:UniProtKB-KW. / Rho guanyl-nucleotide exchange factor activity; TAS:Reactome. / signal transducer activity; IBA:GO_Central. / type 1 ang…	brush border membrane; IBA:GO_Central. / cytosol; IDA:HPA. / extracellular exosome; IDA:UniProtKB. / focal adhesion; IDA:UniProtKB. / heterotrimeric G-protein complex; IBA:GO_Central. / melanosome; IEA:UniProtKB-SubCell. / membrane; IDA:UniProtKB. / nucleus; IEA:UniProtKB-SubCell. / plasma membrane; TAS:Reactome.
P63096	P63096	GNAI1	354	40361										58								hsa: GNAI1 dme: G-ialpha65A	adenylate cyclase-inhibiting G-protein coupled receptor signaling pathway; TAS:Reactome. / adenylate cyclase-modulating G-protein coupled receptor signaling pathway; IBA:GO_Central. / cell cycle; IEA:UniProtKB-KW. / cell division; IMP:UniProtKB. / cellular response to forskolin; ISS:UniProtKB. / G-protein coupled receptor signaling pathway; ISS:UniProtKB. / negative regulation of synaptic transmi…	G-protein beta/gamma-subunit complex binding; IBA:GO_Central. / G-protein coupled receptor binding; ISS:UniProtKB. / G-protein coupled serotonin receptor binding; IBA:GO_Central. / GDP binding; ISS:UniProtKB. / GTP binding; ISS:UniProtKB. / GTPase activating protein binding; IEA:Ensembl. / GTPase activity; ISS:UniProtKB. / magnesium ion binding; ISS:UniProtKB. / signal transducer activity; IBA:GO…	cell cortex region; IDA:UniProtKB. / centrosome; IDA:UniProtKB. / cytoplasm; IDA:UniProtKB. / extracellular exosome; IDA:UniProtKB. / heterotrimeric G-protein complex; TAS:ProtInc. / lysosomal membrane; IDA:UniProtKB. / membrane raft; IEA:Ensembl. / midbody; IDA:UniProtKB. / nucleolus; IDA:HPA. / nucleus; IDA:HPA. / plasma membrane; IDA:UniProtKB.
P04899	P04899	GNAI2	355	40451										58								hsa: GNAI2 sce: GPA1	activation of MAPKK activity; IEA:Ensembl. / adenosine receptor signaling pathway; IBA:GO_Central. / adenylate cyclase-inhibiting G-protein coupled receptor signaling pathway; IBA:GO_Central. / cell cycle; IEA:UniProtKB-KW. / cell division; IMP:UniProtKB. / cell proliferation; IEA:Ensembl. / G-protein coupled acetylcholine receptor signaling pathway; IEA:Ensembl. / G-protein coupled receptor sign…	G-protein beta/gamma-subunit complex binding; IBA:GO_Central. / G-protein coupled receptor binding; IBA:GO_Central. / GTP binding; TAS:Reactome. / GTPase activity; IBA:GO_Central. / metal ion binding; IEA:UniProtKB-KW. / signal transducer activity; IBA:GO_Central.	cell body; IEA:Ensembl. / centrosome; IDA:UniProtKB. / cytoplasm; IDA:UniProtKB. / cytosol; IDA:HPA. / dendrite; IEA:Ensembl. / extracellular exosome; IDA:UniProtKB. / extracellular vesicle; IDA:UniProtKB. / heterotrimeric G-protein complex; IBA:GO_Central. / membrane; IDA:UniProtKB. / membrane raft; IEA:Ensembl. / midbody; IDA:UniProtKB. / nucleoplasm; IDA:HPA. / plasma membrane; IDA:UniProtKB.
P08754	P08754	GNAI3	354	40532										58								hsa: GNAI3	adenylate cyclase-inhibiting G-protein coupled receptor signaling pathway; IDA:UniProtKB. / cell cycle; IEA:UniProtKB-KW. / cell division; IDA:UniProtKB. / dopamine receptor signaling pathway; IDA:UniProtKB. / GTP metabolic process; IDA:UniProtKB. / negative regulation of adenylate cyclase activity; TAS:ProtInc. / positive regulation of macroautophagy; IMP:UniProtKB. / protein folding; TAS:Reacto…	G-protein beta/gamma-subunit complex binding; IBA:GO_Central. / G-protein coupled receptor binding; IBA:GO_Central. / G-protein coupled serotonin receptor binding; IEA:Ensembl. / GDP binding; IDA:UniProtKB. / GTP binding; TAS:Reactome. / GTPase activating protein binding; IEA:Ensembl. / GTPase activity; IDA:UniProtKB. / metal ion binding; IEA:UniProtKB-KW. / protein domain specific binding; IEA:E…	centrosome; IDA:UniProtKB. / cytoplasm; IDA:UniProtKB. / extracellular exosome; IDA:UniProtKB. / Golgi apparatus; IEA:Ensembl. / heterotrimeric G-protein complex; IBA:GO_Central. / lysosomal membrane; IDA:UniProtKB. / membrane; IDA:UniProtKB. / membrane raft; IEA:Ensembl. / midbody; IDA:UniProtKB. / nucleolus; IDA:HPA. / nucleus; IDA:HPA. / plasma membrane; IDA:UniProtKB. / zymogen granule; IEA:E…
P38405	P38405	GNAL	381	44308										61								hsa: GNAL	activation of adenylate cyclase activity; TAS:Reactome. / adenylate cyclase-activating dopamine receptor signaling pathway; IBA:GO_Central. / adenylate cyclase-activating G-protein coupled receptor signaling pathway; TAS:Reactome. / adenylate cyclase-inhibiting G-protein coupled receptor signaling pathway; TAS:Reactome. / sensory perception of smell; IBA:GO_Central. / signal transduction; TAS:Pro…	G-protein beta/gamma-subunit complex binding; IBA:GO_Central. / G-protein coupled receptor binding; IBA:GO_Central. / GTP binding; IEA:UniProtKB-KW. / GTPase activity; IBA:GO_Central. / metal ion binding; IEA:UniProtKB-KW. / signal transducer activity; IBA:GO_Central.	extracellular exosome; IDA:UniProtKB. / heterotrimeric G-protein complex; IBA:GO_Central. / plasma membrane; TAS:Reactome.
P09471	P09471	GNAO1	354	40051										61				44		86	103	hsa: GNAO1 dme: G-oalpha47A	adenylate cyclase-modulating G-protein coupled receptor signaling pathway; IBA:GO_Central. / aging; IEA:Ensembl. / dopamine receptor signaling pathway; IBA:GO_Central. / forebrain development; IEA:Ensembl. / locomotory behavior; IEA:Ensembl. / muscle contraction; TAS:ProtInc. / negative regulation of calcium ion transport; IEA:Ensembl. / neuron projection development; IEA:Ensembl. / positive regu…	corticotropin-releasing hormone receptor 1 binding; IBA:GO_Central. / G-protein beta/gamma-subunit complex binding; IBA:GO_Central. / G-protein coupled serotonin receptor binding; IBA:GO_Central. / GTP binding; TAS:Reactome. / GTPase activating protein binding; IEA:Ensembl. / GTPase activity; IBA:GO_Central. / metal ion binding; IEA:UniProtKB-KW. / mu-type opioid receptor binding; IBA:GO_Central.…	cell body; IEA:Ensembl. / dendrite; IEA:Ensembl. / heterotrimeric G-protein complex; IBA:GO_Central. / myelin sheath; IEA:Ensembl. / plasma membrane; TAS:Reactome.
P63092	P63092	GNAS	394	45665										61								hsa: GNAS dme: G-salpha60A	activation of adenylate cyclase activity; TAS:UniProtKB. / adenylate cyclase-activating adrenergic receptor signaling pathway; IDA:UniProtKB. / adenylate cyclase-activating dopamine receptor signaling pathway; ISS:BHF-UCL. / adenylate cyclase-activating G-protein coupled receptor signaling pathway; IDA:UniProtKB. / bone development; IDA:UniProtKB. / cellular response to catecholamine stimulus; IS…	G-protein beta/gamma-subunit complex binding; IEA:InterPro. / GTP binding; IEA:UniProtKB-KW. / GTPase activity; TAS:UniProtKB. / metal ion binding; IEA:UniProtKB-KW. / signal transducer activity; IDA:UniProtKB.	cytoplasm; IDA:LIFEdb. / cytosol; IDA:UniProtKB. / extracellular exosome; IDA:UniProtKB. / heterotrimeric G-protein complex; ISS:BHF-UCL. / intrinsic component of membrane; IDA:UniProtKB. / membrane; IDA:UniProtKB. / plasma membrane; TAS:UniProtKB. / trans-Golgi network membrane; IDA:UniProtKB.
P11488	P11488	GNAT1	350	40041										61								hsa: GNAT1	adenylate cyclase-modulating G-protein coupled receptor signaling pathway; IBA:GO_Central. / cell proliferation; IEA:Ensembl. / cellular response to electrical stimulus; IEA:Ensembl. / detection of chemical stimulus involved in sensory perception of bitter taste; IEA:Ensembl. / detection of light stimulus involved in visual perception; IMP:UniProtKB. / eye photoreceptor cell development; IEA:Ense…	acyl binding; ISS:UniProtKB. / G-protein beta/gamma-subunit complex binding; IBA:GO_Central. / G-protein coupled receptor binding; IBA:GO_Central. / GDP binding; ISS:UniProtKB. / GTP binding; ISS:UniProtKB. / GTPase activity; IBA:GO_Central. / metal ion binding; IEA:UniProtKB-KW. / protein kinase binding; ISS:UniProtKB. / signal transducer activity; IBA:GO_Central.	apical plasma membrane; IEA:Ensembl. / cytosol; TAS:Reactome. / heterotrimeric G-protein complex; IBA:GO_Central. / membrane; ISS:AgBase. / neuronal cell body; IEA:Ensembl. / photoreceptor connecting cilium; IEA:Ensembl. / photoreceptor disc membrane; TAS:Reactome. / photoreceptor inner segment; IDA:UniProtKB. / photoreceptor outer segment; IDA:UniProtKB. / photoreceptor outer segment membrane; I…
P19087	P19087	GNAT2	354	40176										61								hsa: GNAT2	adenylate cyclase-modulating G-protein coupled receptor signaling pathway; IBA:GO_Central. / detection of chemical stimulus involved in sensory perception of bitter taste; IBA:GO_Central. / detection of light stimulus involved in visual perception; IMP:UniProtKB. / G-protein coupled receptor signaling pathway; NAS:UniProtKB. / phototransduction; NAS:UniProtKB. / positive regulation of cytosolic c…	G-protein beta/gamma-subunit complex binding; IBA:GO_Central. / G-protein coupled photoreceptor activity; NAS:UniProtKB. / G-protein coupled receptor binding; IBA:GO_Central. / GTP binding; TAS:Reactome. / GTPase activity; IBA:GO_Central. / metal ion binding; IEA:UniProtKB-KW. / signal transducer activity; IBA:GO_Central.	heterotrimeric G-protein complex; IBA:GO_Central. / photoreceptor inner segment; IDA:UniProtKB. / photoreceptor outer segment; IDA:UniProtKB. / photoreceptor outer segment membrane; ISS:UniProtKB. / plasma membrane; TAS:Reactome.
A8MTJ3	A8MTJ3	GNAT3	354	40357										61								hsa: GNAT3	adenylate cyclase-inhibiting G-protein coupled receptor signaling pathway; TAS:Reactome. / adenylate cyclase-modulating G-protein coupled receptor signaling pathway; IBA:GO_Central. / detection of chemical stimulus involved in sensory perception of bitter taste; IBA:GO_Central. / protein folding; TAS:Reactome. / response to nicotine; IEA:Ensembl. / sensory perception of sweet taste; IBA:GO_Centra…	G-protein beta/gamma-subunit complex binding; IBA:GO_Central. / G-protein coupled receptor binding; IBA:GO_Central. / GTP binding; TAS:Reactome. / GTPase activity; IBA:GO_Central. / metal ion binding; IEA:UniProtKB-KW. / signal transducer activity; IBA:GO_Central.	acrosomal vesicle; IEA:Ensembl. / apical plasma membrane; IEA:Ensembl. / axoneme; IEA:Ensembl. / heterotrimeric G-protein complex; IBA:GO_Central. / photoreceptor inner segment; IBA:GO_Central. / photoreceptor outer segment; IBA:GO_Central. / plasma membrane; TAS:Reactome. / protein complex; IDA:MGI.
P62873	P62873	GNB1	340	37377												59						hsa: GNB1 dme: Gbeta13F	adenylate cyclase-activating dopamine receptor signaling pathway; ISS:BHF-UCL. / cardiac muscle cell apoptotic process; IEA:Ensembl. / cell proliferation; IEA:Ensembl. / cellular response to catecholamine stimulus; ISS:BHF-UCL. / cellular response to glucagon stimulus; TAS:Reactome. / cellular response to hypoxia; IEA:Ensembl. / cellular response to prostaglandin E stimulus; ISS:BHF-UCL. / G-prot…	alkylglycerophosphoethanolamine phosphodiesterase activity; IEA:Ensembl. / GTPase activity; IDA:MGI. / GTPase binding; IPI:UniProtKB. / protein complex binding; IDA:MGI. / signal transducer activity; IEA:UniProtKB-KW. / spectrin binding; IEA:Ensembl. / type 1 angiotensin receptor binding; IEA:Ensembl.	cell body; IEA:Ensembl. / cytosol; TAS:Reactome. / dendrite; IEA:Ensembl. / extracellular exosome; IDA:UniProtKB. / extracellular vesicle; IDA:UniProtKB. / heterotrimeric G-protein complex; IDA:MGI. / intracellular; ISS:BHF-UCL. / lysosomal membrane; IDA:UniProtKB. / membrane; ISS:BHF-UCL. / myelin sheath; IEA:Ensembl. / photoreceptor disc membrane; TAS:Reactome. / photoreceptor inner segment; IE…
P62879	P62879	GNB2	340	37331												59						hsa: GNB2	cellular response to glucagon stimulus; TAS:Reactome. / G-protein coupled receptor signaling pathway; TAS:ProtInc. / protein folding; TAS:Reactome.	calcium channel regulator activity; IEA:Ensembl. / GTPase activity; TAS:ProtInc. / GTPase binding; IPI:UniProtKB. / protein complex binding; IDA:MGI. / signal transducer activity; IEA:UniProtKB-KW.	cell body; IEA:Ensembl. / cytosol; TAS:Reactome. / extracellular exosome; IDA:UniProtKB. / extracellular space; IDA:UniProtKB. / focal adhesion; IDA:UniProtKB. / lysosomal membrane; IDA:UniProtKB. / membrane; IDA:UniProtKB. / myelin sheath; IEA:Ensembl. / perinuclear region of cytoplasm; IDA:UniProtKB. / plasma membrane; TAS:Reactome. / protein complex; IEA:Ensembl. / vesicle; IDA:UniProtKB.
Q9HAV0	Q9HAV0	GNB4	340	37567												59						hsa: GNB4	cellular response to glucagon stimulus; TAS:Reactome. / protein folding; TAS:Reactome. / substantia nigra development; IEP:UniProtKB.	protein complex binding; IDA:MGI. / signal transducer activity; IEA:UniProtKB-KW.	cytosol; TAS:Reactome. / extracellular exosome; IDA:UniProtKB. / lysosomal membrane; IDA:UniProtKB. / myelin sheath; IEA:Ensembl.
P00505	P00505	GOT2	430	47518										137						75	84	hsa: GOT2 dme: Got2	2-oxoglutarate metabolic process; ISS:UniProtKB. / 4-hydroxyproline catabolic process; TAS:BHF-UCL. / aspartate biosynthetic process; IEA:Ensembl. / aspartate catabolic process; IDA:UniProtKB. / aspartate metabolic process; ISS:UniProtKB. / cellular amino acid biosynthetic process; TAS:Reactome. / fatty acid transport; IEP:UniProtKB. / gluconeogenesis; TAS:Reactome. / glutamate catabolic process …	4-hydroxyglutamate transaminase activity; TAS:Reactome. / amino acid binding; IEA:Ensembl. / enzyme binding; IEA:Ensembl. / kynurenine-oxoglutarate transaminase activity; IEA:UniProtKB-EC. / L-aspartate:2-oxoglutarate aminotransferase activity; IDA:UniProtKB. / L-phenylalanine:2-oxoglutarate aminotransferase activity; IEA:UniProtKB-EC. / phospholipid binding; IEA:Ensembl. / protein homodimerizati…	cell surface; IEA:Ensembl. / extracellular exosome; IDA:UniProtKB. / mitochondrial inner membrane; IEA:Ensembl. / mitochondrial matrix; TAS:Reactome. / mitochondrion; IDA:UniProtKB. / myelin sheath; IEA:Ensembl. / perikaryon; IEA:Ensembl. / plasma membrane; IDA:UniProtKB. / protein complex; IEA:Ensembl.
P06744	P06744	GPI	558	63147										291								hsa: GPI sce: PGI1 dme: Pgi	aldehyde catabolic process; IEA:Ensembl. / angiogenesis; IEA:UniProtKB-KW. / canonical glycolysis; TAS:Reactome. / carbohydrate metabolic process; NAS:ProtInc. / erythrocyte homeostasis; IEA:Ensembl. / gluconeogenesis; TAS:Reactome. / glucose 6-phosphate metabolic process; IEA:Ensembl. / glucose homeostasis; IEA:Ensembl. / hemostasis; TAS:ProtInc. / humoral immune response; TAS:ProtInc. / in uter…	cytokine activity; IEA:UniProtKB-KW. / glucose-6-phosphate isomerase activity; TAS:Reactome. / growth factor activity; IEA:UniProtKB-KW. / intramolecular transferase activity; IEA:Ensembl. / monosaccharide binding; IEA:Ensembl. / ubiquitin protein ligase binding; IPI:ParkinsonsUK-UCL.	ciliary membrane; IEA:Ensembl. / cytosol; IDA:HPA. / extracellular exosome; IDA:UniProtKB. / extracellular region; TAS:Reactome. / ficolin-1-rich granule lumen; TAS:Reactome. / membrane; IDA:UniProtKB. / myelin sheath; IEA:Ensembl. / neuron projection; IEA:Ensembl. / nucleoplasm; IDA:HPA. / plasma membrane; IDA:HPA. / secretory granule lumen; TAS:Reactome.
P80108	P80108	GPLD1	840	92336					656	427		75							411	46	81	hsa: GPLD1	C-terminal protein lipidation; TAS:Reactome. / cell migration involved in sprouting angiogenesis; IMP:UniProtKB. / cellular response to calcium ion; IDA:UniProtKB. / cellular response to cholesterol; IMP:UniProtKB. / cellular response to drug; IDA:UniProtKB. / cellular response to insulin stimulus; IDA:UniProtKB. / cellular response to pH; IDA:UniProtKB. / cellular response to triglyceride; IMP:U…	glycosylphosphatidylinositol phospholipase D activity; IDA:UniProtKB. / phospholipase D activity; IDA:UniProtKB. / sodium channel regulator activity; ISS:UniProtKB.	cytoplasm; IDA:UniProtKB. / extracellular exosome; IDA:UniProtKB. / extracellular region; TAS:Reactome. / extracellular space; IDA:UniProtKB. / intracellular; IDA:UniProtKB. / intracellular membrane-bounded organelle; IDA:UniProtKB. / lysosomal membrane; IDA:UniProtKB. / proteinaceous extracellular matrix; ISS:UniProtKB.
P22352	P22352	GPX3	226	25552					46													hsa: GPX3	cellular response to oxidative stress; TAS:Reactome. / hydrogen peroxide catabolic process; TAS:UniProtKB. / protein homotetramerization; IDA:UniProtKB. / response to lipid hydroperoxide; TAS:UniProtKB.	glutathione peroxidase activity; IDA:UniProtKB. / selenium binding; IDA:UniProtKB. / transcription factor binding; TAS:UniProtKB.	extracellular exosome; IDA:UniProtKB. / extracellular region; TAS:Reactome. / extracellular space; IDA:UniProtKB.
Q96QA5	Q96QA5	GSDMA	445	49365										196								hsa: GSDMA	apoptotic process; IDA:UniProtKB.		cytosol; IEA:UniProtKB-SubCell. / perinuclear region of cytoplasm; IDA:UniProtKB. / plasma membrane; IEA:UniProtKB-SubCell.
P06396	P06396	GSN	782	85698									299					69				hsa: GSN	actin filament capping; IMP:UniProtKB. / actin filament polymerization; IDA:UniProtKB. / actin filament reorganization; IGI:UniProtKB. / actin filament severing; IDA:UniProtKB. / actin nucleation; IEA:InterPro. / aging; IEA:Ensembl. / amyloid fibril formation; IMP:UniProtKB. / barbed-end actin filament capping; TAS:ProtInc. / cellular protein metabolic process; TAS:Reactome. / cellular response t…	actin binding; IDA:UniProtKB. / actin filament binding; IEA:InterPro. / calcium ion binding; IMP:UniProtKB. / myosin II binding; IPI:UniProtKB. / protein domain specific binding; IPI:UniProtKB.	actin cap; IDA:UniProtKB. / actin cytoskeleton; TAS:ProtInc. / blood microparticle; IDA:UniProtKB. / cortical actin cytoskeleton; IDA:UniProtKB. / cytoplasm; IDA:UniProtKB. / cytosol; IDA:UniProtKB. / extracellular exosome; IDA:UniProtKB. / extracellular region; IDA:UniProtKB. / extracellular space; IDA:UniProtKB. / ficolin-1-rich granule lumen; TAS:Reactome. / focal adhesion; IDA:UniProtKB. / la…
P48637	P48637	GSS	474	52385								80										hsa: GSS sce: GSH2 dme: GS dme: CG32495	aging; IEA:Ensembl. / cellular amino acid metabolic process; TAS:ProtInc. / glutathione biosynthetic process; TAS:Reactome. / nervous system development; TAS:ProtInc. / response to amino acid; IEA:Ensembl. / response to cadmium ion; IEA:Ensembl. / response to nutrient levels; IEA:Ensembl. / response to oxidative stress; TAS:ProtInc. / response to tumor necrosis factor; IEA:Ensembl. / response to …	ATP binding; IDA:UniProtKB. / glutathione binding; IDA:UniProtKB. / glutathione synthase activity; IBA:GO_Central. / glycine binding; IEA:Ensembl. / identical protein binding; IPI:IntAct. / magnesium ion binding; IDA:UniProtKB. / protein homodimerization activity; IDA:UniProtKB.	cytosol; IBA:GO_Central. / extracellular exosome; IDA:UniProtKB.
P09211	P09211	GSTP1	210	23356										75								hsa: GSTP1	animal organ regeneration; IEA:Ensembl. / cellular response to cell-matrix adhesion; IEA:Ensembl. / cellular response to epidermal growth factor stimulus; IEA:Ensembl. / cellular response to glucocorticoid stimulus; IEA:Ensembl. / cellular response to insulin stimulus; IEA:Ensembl. / cellular response to lipopolysaccharide; ISS:BHF-UCL. / cellular response to oxidative stress; TAS:Reactome. / cen…	dinitrosyl-iron complex binding; IDA:BHF-UCL. / drug binding; IEA:Ensembl. / glutathione binding; IEA:Ensembl. / glutathione peroxidase activity; IDA:BHF-UCL. / glutathione transferase activity; IDA:UniProtKB. / JUN kinase binding; ISS:BHF-UCL. / kinase regulator activity; ISS:BHF-UCL. / nitric oxide binding; NAS:BHF-UCL. / S-nitrosoglutathione binding; IDA:BHF-UCL.	cytoplasm; TAS:UniProtKB. / cytosol; IDA:HPA. / extracellular exosome; IDA:UniProtKB. / extracellular region; TAS:Reactome. / extracellular space; IDA:UniProtKB. / ficolin-1-rich granule lumen; TAS:Reactome. / intracellular; IDA:BHF-UCL. / mitochondrion; IDA:HPA. / nucleus; IEA:UniProtKB-SubCell. / plasma membrane; IEA:Ensembl. / secretory granule lumen; TAS:Reactome. / TRAF2-GSTP1 complex; IDA:B…
Q8N3Z3	Q8N3Z3	GTPBP8	284	32147															101			hsa: GTPBP8		GTP binding; IEA:UniProtKB-KW. / metal ion binding; IEA:UniProtKB-KW.	mitochondrion; IDA:HPA.
P07305	P07305	H1F0	194	20863										98								hsa: H1F0	apoptotic DNA fragmentation; TAS:Reactome. / nucleosome assembly; IEA:InterPro.	AT DNA binding; IEA:Ensembl. / chromatin DNA binding; IDA:UniProtKB. / RNA binding; IDA:UniProtKB.	actin cytoskeleton; IDA:HPA. / Golgi apparatus; IDA:HPA. / nuclear body; IDA:HPA. / nuclear chromatin; IDA:UniProtKB. / nuclear euchromatin; IDA:UniProtKB. / nucleoplasm; TAS:Reactome. / nucleosome; IEA:InterPro. / nucleus; IDA:UniProtKB.
Q9BTM1	Q9BTM1	H2AFJ	129	14019						44												hsa: H2AFJ	chromatin silencing; IBA:GO_Central.	DNA binding; IBA:GO_Central. / protein heterodimerization activity; IEA:InterPro.	extracellular exosome; IDA:UniProtKB. / nuclear chromatin; IBA:GO_Central. / nucleosome; IEA:UniProtKB-KW.
Q71UI9	Q71UI9	H2AFV	128	13509						44												hsa: H2AFV sce: HTZ1 dme: His2Av	chromatin silencing; IBA:GO_Central.	DNA binding; IBA:GO_Central. / protein heterodimerization activity; IEA:InterPro.	extracellular exosome; IDA:UniProtKB. / nuclear chromatin; IBA:GO_Central. / nucleosome; IEA:UniProtKB-KW. / nucleus; IDA:UniProtKB.
P16104	P16104	H2AFX	143	15145						44												hsa: H2AFX	cellular response to DNA damage stimulus; IDA:BHF-UCL. / cellular response to gamma radiation; IEA:Ensembl. / cellular senescence; IEA:Ensembl. / cerebral cortex development; IEA:Ensembl. / chromatin silencing; IBA:GO_Central. / DNA damage checkpoint; IDA:UniProtKB. / DNA recombination; IEA:UniProtKB-KW. / double-strand break repair; NAS:UniProtKB. / double-strand break repair via nonhomologous e…	DNA binding; IBA:GO_Central. / enzyme binding; IPI:UniProtKB. / histone binding; IPI:UniProtKB. / protein heterodimerization activity; IEA:InterPro.	centrosome; IDA:UniProtKB. / extracellular exosome; IDA:UniProtKB. / nuclear chromatin; IBA:GO_Central. / nuclear speck; IDA:HPA. / nucleoplasm; IDA:HPA. / nucleosome; IEA:UniProtKB-KW. / nucleus; IDA:UniProtKB. / site of double-strand break; IDA:MGI.
P0C0S5	P0C0S5	H2AFZ	128	13553						44												hsa: H2AFZ	cellular response to estradiol stimulus; IMP:UniProtKB. / chromatin silencing; IBA:GO_Central. / positive regulation of transcription from RNA polymerase II promoter; IMP:UniProtKB.	chromatin DNA binding; IDA:UniProtKB. / nucleosomal DNA binding; IDA:UniProtKB. / protein heterodimerization activity; IEA:InterPro. / RNA polymerase II core promoter proximal region sequence-specific DNA binding; IDA:UniProtKB. / RNA polymerase II core promoter sequence-specific DNA binding; IDA:UniProtKB. / RNA polymerase II distal enhancer sequence-specific DNA binding; IDA:UniProtKB.	extracellular exosome; IDA:UniProtKB. / nuclear euchromatin; IDA:UniProtKB. / nuclear heterochromatin; IDA:UniProtKB. / nucleosome; IEA:UniProtKB-KW. / nucleus; IDA:UniProtKB.
P57053	P57053	H2BFS	126	13944	114		57	66	82	51		51	77		50		54	56		56	64	hsa: LOC102724334	antibacterial humoral response; IDA:UniProtKB. / antimicrobial humoral immune response mediated by antimicrobial peptide; IDA:UniProtKB. / defense response to Gram-positive bacterium; IDA:UniProtKB. / innate immune response in mucosa; IDA:UniProtKB. / nucleosome assembly; IBA:GO_Central. / substantia nigra development; IEP:UniProtKB.	DNA binding; IBA:GO_Central. / protein heterodimerization activity; IEA:InterPro.	cytosol; IDA:HPA. / extracellular space; IDA:UniProtKB. / nucleoplasm; IDA:HPA. / nucleosome; IEA:UniProtKB-KW. / nucleus; IDA:UniProtKB.
P69905	P69905	HBA1	142	15258		75		114	44	83			114	235	71	58			86			hsa: HBA2 hsa: HBA1	bicarbonate transport; TAS:Reactome. / cellular oxidant detoxification; IEA:GOC. / hydrogen peroxide catabolic process; IDA:BHF-UCL. / oxygen transport; TAS:UniProtKB. / positive regulation of cell death; IDA:BHF-UCL. / protein heterooligomerization; IDA:BHF-UCL. / receptor-mediated endocytosis; TAS:Reactome. / response to hydrogen peroxide; IDA:BHF-UCL.	heme binding; IEA:InterPro. / iron ion binding; IEA:InterPro. / oxygen binding; IEA:InterPro. / oxygen transporter activity; IEA:UniProtKB-KW.	blood microparticle; IDA:UniProtKB. / cytosol; TAS:Reactome. / cytosolic small ribosomal subunit; IDA:UniProtKB. / endocytic vesicle lumen; TAS:Reactome. / extracellular exosome; IDA:UniProtKB. / extracellular region; TAS:Reactome. / extracellular space; IDA:UniProtKB. / haptoglobin-hemoglobin complex; IDA:BHF-UCL. / hemoglobin complex; IDA:BHF-UCL. / membrane; IDA:UniProtKB.
G3V1N2	G3V1N2	HBA2	110	11948					44	47					71	58			86					heme binding; IEA:InterPro. / iron ion binding; IEA:InterPro. / oxygen binding; IEA:InterPro. / oxygen transporter activity; IEA:UniProtKB-KW.	hemoglobin complex; IEA:InterPro.
P68871	P68871	HBB	147	15998		154	131			114	43		101	180	46	50				46	79	hsa: HBB	bicarbonate transport; TAS:Reactome. / blood coagulation; TAS:Reactome. / cellular oxidant detoxification; IEA:GOC. / hydrogen peroxide catabolic process; IDA:BHF-UCL. / neutrophil degranulation; TAS:Reactome. / nitric oxide transport; NAS:UniProtKB. / oxygen transport; TAS:UniProtKB. / platelet aggregation; IMP:UniProtKB. / positive regulation of cell death; IDA:BHF-UCL. / positive regulation of…	heme binding; IEA:InterPro. / hemoglobin binding; IDA:UniProtKB. / iron ion binding; IEA:InterPro. / oxygen binding; IDA:UniProtKB. / oxygen transporter activity; NAS:UniProtKB.	blood microparticle; IDA:UniProtKB. / cytosol; TAS:Reactome. / endocytic vesicle lumen; TAS:Reactome. / extracellular exosome; IDA:UniProtKB. / extracellular region; TAS:Reactome. / extracellular space; IDA:UniProtKB. / ficolin-1-rich granule lumen; TAS:Reactome. / haptoglobin-hemoglobin complex; IDA:BHF-UCL. / hemoglobin complex; IDA:BHF-UCL. / tertiary granule lumen; TAS:Reactome.
P02042	P02042	HBD	147	16055									95	148	46	50				46	79	hsa: HBD	blood coagulation; TAS:Reactome.	heme binding; IEA:InterPro. / iron ion binding; IEA:InterPro. / oxygen binding; IEA:InterPro. / oxygen transporter activity; IEA:UniProtKB-KW.	blood microparticle; IDA:UniProtKB. / cytosol; TAS:Reactome. / hemoglobin complex; TAS:ProtInc.
P02100	P02100	HBE1	147	16203											46	50				46	79	hsa: HBE1	blood coagulation; TAS:Reactome. / protein heterooligomerization; IEA:Ensembl. / response to organic cyclic compound; IEA:Ensembl.	heme binding; IEA:InterPro. / hemoglobin alpha binding; IEA:Ensembl. / iron ion binding; IEA:InterPro. / oxygen binding; IEA:InterPro. / oxygen transporter activity; TAS:ProtInc.	blood microparticle; IDA:UniProtKB. / cytosol; TAS:Reactome. / hemoglobin complex; TAS:ProtInc.
P69891	P69891	HBG1	147	16140											46	50				46	79	hsa: HBG1	blood coagulation; TAS:Reactome.	heme binding; IEA:InterPro. / iron ion binding; IEA:InterPro. / oxygen binding; IEA:InterPro. / oxygen transporter activity; IEA:UniProtKB-KW.	cytosol; TAS:Reactome. / hemoglobin complex; IEA:InterPro.
P69892	P69892	HBG2	147	16126											46	50				46	79	hsa: HBG2	blood coagulation; TAS:Reactome.	heme binding; IEA:InterPro. / iron ion binding; IEA:InterPro. / oxygen binding; IEA:InterPro. / oxygen transporter activity; IEA:UniProtKB-KW.	blood microparticle; IDA:UniProtKB. / cytosol; TAS:Reactome. / hemoglobin complex; IEA:InterPro.
Q6MZM0	Q6MZM0	HEPHL1	1159	131603										329								hsa: HEPHL1	copper ion transport; IEA:UniProtKB-KW. / oxidation-reduction process; IC:MGI.	copper ion binding; IEA:InterPro. / ferroxidase activity; IDA:MGI.	integral component of membrane; IEA:UniProtKB-KW.
P07686	P07686	HEXB	556	63111										298								hsa: HEXB	astrocyte cell migration; IEA:Ensembl. / cellular calcium ion homeostasis; IEA:Ensembl. / cellular protein metabolic process; IEA:Ensembl. / chondroitin sulfate catabolic process; TAS:Reactome. / ganglioside catabolic process; IEA:Ensembl. / glycosphingolipid metabolic process; TAS:Reactome. / hyaluronan catabolic process; TAS:Reactome. / keratan sulfate catabolic process; TAS:Reactome. / lipid s…	acetylglucosaminyltransferase activity; IDA:UniProtKB. / beta-N-acetylhexosaminidase activity; TAS:Reactome. / N-acetyl-beta-D-galactosaminidase activity; IEA:UniProtKB-EC. / protein heterodimerization activity; IDA:MGI. / protein homodimerization activity; IDA:MGI.	acrosomal vesicle; IEA:Ensembl. / azurophil granule; IDA:UniProtKB. / azurophil granule lumen; TAS:Reactome. / extracellular exosome; IDA:UniProtKB. / extracellular region; TAS:Reactome. / lysosomal lumen; TAS:Reactome. / membrane; IDA:UniProtKB.
Q6ZVN8	Q6ZVN8	HFE2	426	45080						41												hsa: HFE2	activin receptor signaling pathway; IGI:BHF-UCL. / BMP signaling pathway; IMP:BHF-UCL. / cellular iron ion homeostasis; ISS:BHF-UCL. / cellular response to BMP stimulus; IMP:BHF-UCL. / iron ion homeostasis; IDA:MGI. / negative regulation of BMP signaling pathway; IEA:Ensembl. / negative regulation of transcription from RNA polymerase II promoter; ISS:BHF-UCL. / positive regulation of transcriptio…	BMP binding; IPI:BHF-UCL. / coreceptor activity; IDA:BHF-UCL. / receptor binding; IPI:BHF-UCL. / transferrin receptor binding; IPI:BHF-UCL.	anchored component of membrane; IEA:UniProtKB-KW. / BMP receptor complex; IDA:BHF-UCL. / cell surface; IEA:Ensembl. / extracellular space; IDA:UniProtKB. / HFE-transferrin receptor complex; IDA:BHF-UCL. / plasma membrane; IDA:BHF-UCL. / plasma membrane protein complex; IDA:BHF-UCL.
P49773	P49773	HINT1	126	13802	58																	hsa: HINT1 dme: CG2862	intrinsic apoptotic signaling pathway by p53 class mediator; IMP:UniProtKB. / positive regulation of calcium-mediated signaling; IEA:Ensembl. / purine ribonucleotide catabolic process; IDA:UniProtKB. / regulation of transcription, DNA-templated; IMP:UniProtKB. / signal transduction; TAS:ProtInc. / transcription, DNA-templated; IEA:UniProtKB-KW.	hydrolase activity; IDA:UniProtKB. / nucleotide binding; IEA:UniProtKB-KW. / protein kinase C binding; TAS:ProtInc.	cytoskeleton; TAS:ProtInc. / cytosol; IDA:HPA. / extracellular exosome; IDA:UniProtKB. / histone deacetylase complex; IDA:UniProtKB. / nucleus; IDA:HPA. / plasma membrane; IDA:HPA.
Q96QV6	Q96QV6	HIST1H2AA	131	14234						44												hsa: HIST1H2AA	chromatin silencing; IBA:GO_Central.	DNA binding; IBA:GO_Central. / protein heterodimerization activity; IEA:InterPro.	extracellular exosome; IDA:UniProtKB. / nuclear chromatin; IBA:GO_Central. / nuclear chromosome, telomeric region; IDA:BHF-UCL. / nucleosome; IEA:UniProtKB-KW. / nucleus; IDA:UniProtKB.
P04908	P04908	HIST1H2AB	130	14135						44												hsa: HIST1H2AE	chromatin silencing; IBA:GO_Central. / negative regulation of cell proliferation; IMP:UniProtKB.	DNA binding; IBA:GO_Central. / protein heterodimerization activity; IEA:InterPro.	extracellular exosome; IDA:UniProtKB. / nuclear chromatin; IBA:GO_Central. / nucleosome; IEA:UniProtKB-KW. / nucleus; IDA:UniProtKB.
Q93077	Q93077	HIST1H2AC	130	14105						44												hsa: HIST1H2AC	chromatin silencing; IBA:GO_Central. / negative regulation of cell proliferation; IMP:UniProtKB.	DNA binding; IBA:GO_Central. / protein heterodimerization activity; IEA:InterPro.	extracellular exosome; IDA:UniProtKB. / nuclear chromatin; IBA:GO_Central. / nucleosome; IEA:UniProtKB-KW. / nucleus; IDA:UniProtKB.
P20671	P20671	HIST1H2AD	130	14107						44												hsa: HIST1H2AD	chromatin silencing; IBA:GO_Central.	DNA binding; IBA:GO_Central. / protein heterodimerization activity; IEA:InterPro.	extracellular exosome; IDA:UniProtKB. / nuclear chromatin; IBA:GO_Central. / nucleosome; IEA:UniProtKB-KW. / nucleus; IDA:UniProtKB.
P0C0S8	P0C0S8	HIST1H2AG	130	14091						44												hsa: HIST1H2AI dme: His4:CG33893	chromatin silencing; IBA:GO_Central.	DNA binding; IBA:GO_Central. / enzyme binding; IPI:UniProtKB. / protein heterodimerization activity; IEA:InterPro.	extracellular exosome; IDA:UniProtKB. / nuclear chromatin; IBA:GO_Central. / nucleosome; IEA:UniProtKB-KW. / nucleus; IDA:UniProtKB.
Q96KK5	Q96KK5	HIST1H2AH	128	13906						44												hsa: HIST1H2AH	chromatin silencing; IBA:GO_Central.	DNA binding; IBA:GO_Central. / protein heterodimerization activity; IEA:InterPro.	extracellular exosome; IDA:UniProtKB. / nuclear chromatin; IBA:GO_Central. / nucleosome; IEA:UniProtKB-KW.
Q99878	Q99878	HIST1H2AJ	128	13936						44												hsa: HIST1H2AJ	chromatin silencing; IBA:GO_Central.	DNA binding; IBA:GO_Central. / protein heterodimerization activity; IEA:InterPro.	extracellular exosome; IDA:UniProtKB. / nuclear chromatin; IBA:GO_Central. / nucleosome; IEA:UniProtKB-KW. / nucleus; IDA:UniProtKB.
P33778	P33778	HIST1H2BB	126	13950	114		57	66	82	51		51	77	298	50		54	56		56	64	hsa: HIST1H2BB	nucleosome assembly; IBA:GO_Central. / protein ubiquitination; TAS:Reactome.	DNA binding; IBA:GO_Central. / protein heterodimerization activity; IEA:InterPro.	cytosol; IDA:HPA. / nuclear chromosome, telomeric region; IDA:BHF-UCL. / nucleoplasm; IDA:HPA. / nucleosome; NAS:UniProtKB. / nucleus; IDA:UniProtKB.
P62807	P62807	HIST1H2BC	126	13906	114		57	66	82	51		51	77		50		54	56		56	64	hsa: HIST1H2BD	antibacterial humoral response; IDA:UniProtKB. / antimicrobial humoral immune response mediated by antimicrobial peptide; IDA:UniProtKB. / defense response to Gram-positive bacterium; IDA:UniProtKB. / innate immune response in mucosa; IDA:UniProtKB. / nucleosome assembly; IBA:GO_Central. / protein ubiquitination; TAS:Reactome.	DNA binding; IBA:GO_Central. / identical protein binding; IPI:IntAct. / protein heterodimerization activity; IEA:InterPro.	cytosol; IDA:HPA. / extracellular exosome; IDA:UniProtKB. / extracellular space; IDA:UniProtKB. / nucleoplasm; IDA:HPA. / nucleosome; NAS:UniProtKB. / nucleus; IDA:UniProtKB.
P58876	P58876	HIST1H2BD	126	13936	114		57	66	82	51		51	77		50		54	56		56	64	hsa: HIST1H2BD	nucleosome assembly; IBA:GO_Central. / protein ubiquitination; TAS:Reactome.	DNA binding; IBA:GO_Central. / protein heterodimerization activity; IEA:InterPro.	cytosol; IDA:HPA. / extracellular exosome; IDA:UniProtKB. / nucleoplasm; IDA:HPA. / nucleosome; IEA:UniProtKB-KW. / nucleus; IDA:UniProtKB.
Q93079	Q93079	HIST1H2BH	126	13892	114		57	66	82	51		51	77		50		54	56		56	64	hsa: HIST1H2BH sce: HTB2 sce: HTB1	nucleosome assembly; IBA:GO_Central. / protein ubiquitination; TAS:Reactome.	DNA binding; IBA:GO_Central. / enzyme binding; IPI:UniProtKB. / protein heterodimerization activity; IEA:InterPro. / STAT family protein binding; IPI:UniProtKB. / ubiquitin-like protein ligase binding; IPI:UniProtKB.	cytosol; IDA:HPA. / extracellular exosome; IDA:UniProtKB. / nucleoplasm; IDA:HPA. / nucleosome; NAS:UniProtKB. / nucleus; IDA:UniProtKB. / protein complex; IDA:UniProtKB.
P06899	P06899	HIST1H2BJ	126	13904	114		57	66	82	51		51	77	298	50		54	56		56	64	hsa: HIST1H2BJ dme: His2B:CG33888 dme: His2B:CG33886 dme: His2B:CG33884 dme: His2B:CG33882 dme: His2B:CG33880 dme: His2B:CG33876 dme: His2B:CG33874 dme: His2B:CG33872 dme: His2B:CG33870 dme: His2B:CG33868 dme: His2B:CG17949 dme: His2B:CG33890 dme: His2B:CG33910 dme: His2B:CG33908 dme: His2B:CG33906 dme: His2B:CG33904 dme: His2B:CG33902 dme: His2B:CG33900 dme: His2B:CG33898 dme: His2B:CG33896 dme:…	antibacterial humoral response; IDA:UniProtKB. / antimicrobial humoral immune response mediated by antimicrobial peptide; IDA:UniProtKB. / defense response to Gram-negative bacterium; IDA:UniProtKB. / defense response to Gram-positive bacterium; IDA:UniProtKB. / innate immune response in mucosa; IDA:UniProtKB. / killing of cells of other organism; IDA:UniProtKB. / negative regulation of tumor nec…	DNA binding; IBA:GO_Central. / lipopolysaccharide binding; IDA:UniProtKB. / protein heterodimerization activity; IEA:InterPro.	cytosol; IDA:HPA. / extracellular space; IDA:UniProtKB. / nucleoplasm; IDA:HPA. / nucleosome; NAS:UniProtKB. / nucleus; IDA:UniProtKB.
O60814	O60814	HIST1H2BK	126	13890	114		57	66	82	51		51	77		50		54	56		56	64	hsa: HIST1H2BK	antibacterial humoral response; IDA:UniProtKB. / antimicrobial humoral immune response mediated by antimicrobial peptide; IDA:UniProtKB. / defense response to Gram-negative bacterium; IDA:UniProtKB. / defense response to Gram-positive bacterium; IDA:UniProtKB. / innate immune response in mucosa; IDA:UniProtKB. / killing of cells of other organism; IDA:UniProtKB. / nucleosome assembly; IBA:GO_Cent…	DNA binding; IBA:GO_Central. / protein heterodimerization activity; IEA:InterPro.	cytosol; IDA:HPA. / extracellular space; IDA:UniProtKB. / nucleoplasm; IDA:HPA. / nucleosome; IEA:UniProtKB-KW. / nucleus; IDA:UniProtKB.
Q99880	Q99880	HIST1H2BL	126	13952	114		57	66	82	51		51	77		50		54	56		56	64	hsa: HIST1H2BL	nucleosome assembly; IBA:GO_Central. / protein ubiquitination; TAS:Reactome.	DNA binding; IBA:GO_Central. / protein heterodimerization activity; IEA:InterPro.	cytosol; IDA:HPA. / extracellular exosome; IDA:UniProtKB. / nucleoplasm; IDA:HPA. / nucleosome; NAS:UniProtKB. / nucleus; IDA:UniProtKB.
Q99879	Q99879	HIST1H2BM	126	13989	114		57	66	82	51		51	77		50		54	56		56	64	hsa: HIST1H2BM	nucleosome assembly; IBA:GO_Central. / protein ubiquitination; TAS:Reactome.	DNA binding; IBA:GO_Central. / protein heterodimerization activity; IEA:InterPro.	cytosol; IDA:HPA. / extracellular exosome; IDA:UniProtKB. / nucleoplasm; IDA:HPA. / nucleosome; NAS:UniProtKB. / nucleus; IDA:UniProtKB.
Q99877	Q99877	HIST1H2BN	126	13922	114		57	66	82	51		51	77		50		54	56		56	64	hsa: HIST1H2BN	nucleosome assembly; IBA:GO_Central. / protein ubiquitination; TAS:Reactome.	DNA binding; IBA:GO_Central. / protein heterodimerization activity; IEA:InterPro.	cytosol; IDA:HPA. / extracellular exosome; IDA:UniProtKB. / nucleoplasm; IDA:HPA. / nucleosome; NAS:UniProtKB. / nucleus; IDA:UniProtKB.
P23527	P23527	HIST1H2BO	126	13906	114		57	66	82	51		51	77	298	50		54	56		56	64	hsa: HIST1H2BO	nucleosome assembly; IBA:GO_Central. / protein ubiquitination; TAS:Reactome.	DNA binding; IBA:GO_Central. / protein heterodimerization activity; IEA:InterPro.	cytosol; IDA:HPA. / nucleoplasm; IDA:HPA. / nucleosome; NAS:UniProtKB. / nucleus; IDA:UniProtKB.
A0A0U1RR32	A0A0U1RR32	HIST1H3D	169	18482						44														DNA binding; IEA:UniProtKB-KW. / protein heterodimerization activity; IEA:InterPro.	nucleosome; IEA:UniProtKB-KW. / nucleus; IEA:UniProtKB-SubCell.
P62805	P62805	HIST1H4A	103	11367										397								hsa: HIST4H4 dme: His4:CG33903	beta-catenin-TCF complex assembly; TAS:Reactome. / cellular protein metabolic process; TAS:Reactome. / CENP-A containing nucleosome assembly; TAS:Reactome. / chromatin silencing at rDNA; TAS:Reactome. / DNA replication-dependent nucleosome assembly; IDA:UniProtKB. / DNA replication-independent nucleosome assembly; IDA:UniProtKB. / DNA-templated transcription, initiation; IEA:InterPro. / double-st…	DNA binding; IBA:GO_Central. / histone binding; IPI:UniProtKB. / protein domain specific binding; IPI:UniProtKB. / protein heterodimerization activity; IEA:InterPro. / RNA binding; IDA:UniProtKB.	extracellular exosome; IDA:UniProtKB. / extracellular matrix; IDA:BHF-UCL. / extracellular region; TAS:Reactome. / membrane; IDA:UniProtKB. / nuclear chromosome; IDA:UniProtKB. / nuclear chromosome, telomeric region; IDA:BHF-UCL. / nuclear nucleosome; IBA:GO_Central. / nucleoplasm; TAS:Reactome. / nucleosome; IDA:UniProtKB. / nucleus; IDA:UniProtKB. / protein complex; IDA:UniProtKB.
Q6FI13	Q6FI13	HIST2H2AA3	130	14095						44												hsa: HIST2H2AA4 hsa: HIST2H2AA3	chromatin silencing; IBA:GO_Central.	DNA binding; IBA:GO_Central. / protein heterodimerization activity; IEA:InterPro.	extracellular exosome; IDA:UniProtKB. / nuclear chromatin; IBA:GO_Central. / nucleosome; IEA:UniProtKB-KW. / nucleus; IDA:UniProtKB.
Q8IUE6	Q8IUE6	HIST2H2AB	130	13995						44												hsa: HIST2H2AB dme: His2A:CG33856 dme: His2A:CG33853 dme: His2A:CG33859	chromatin silencing; IBA:GO_Central.	DNA binding; IBA:GO_Central. / protein heterodimerization activity; IEA:InterPro.	extracellular exosome; IDA:UniProtKB. / nuclear chromatin; IBA:GO_Central. / nucleosome; IEA:UniProtKB-KW. / nucleus; IDA:UniProtKB.
Q16777	Q16777	HIST2H2AC	129	13988						44												hsa: HIST2H2AC	chromatin silencing; IBA:GO_Central.	DNA binding; IBA:GO_Central. / protein heterodimerization activity; IEA:InterPro.	extracellular exosome; IDA:UniProtKB. / nuclear chromatin; IBA:GO_Central. / nucleosome; IEA:UniProtKB-KW. / nucleus; IDA:UniProtKB.
Q16778	Q16778	HIST2H2BE	126	13920	114		57	66	82	51		51	77	298	50		54	56		56	64	hsa: HIST2H2BE	antibacterial humoral response; IDA:UniProtKB. / antimicrobial humoral immune response mediated by antimicrobial peptide; IDA:UniProtKB. / defense response to Gram-positive bacterium; IDA:UniProtKB. / innate immune response in mucosa; IDA:UniProtKB. / nucleosome assembly; IBA:GO_Central.	DNA binding; IBA:GO_Central. / protein heterodimerization activity; IEA:InterPro.	cytosol; IDA:HPA. / extracellular exosome; IDA:UniProtKB. / extracellular space; IDA:UniProtKB. / nucleoplasm; IDA:HPA. / nucleosome; NAS:UniProtKB. / nucleus; IDA:UniProtKB.
Q5QNW6	Q5QNW6	HIST2H2BF	126	13920	114		57	66	82	51		51	77		50		54	56		56	64	hsa: HIST2H2BF	nucleosome assembly; IBA:GO_Central.	DNA binding; IBA:GO_Central. / protein heterodimerization activity; IEA:InterPro.	cytosol; IDA:HPA. / extracellular exosome; IDA:UniProtKB. / nucleoplasm; IDA:HPA. / nucleosome; IEA:UniProtKB-KW. / nucleus; IDA:UniProtKB.
Q7L7L0	Q7L7L0	HIST3H2A	130	14121						44												hsa: HIST3H2A	chromatin silencing; IBA:GO_Central. / nucleosome disassembly; IMP:UniProtKB. / UV-damage excision repair; IMP:UniProtKB.	DNA binding; IDA:UniProtKB. / protein heterodimerization activity; IEA:InterPro.	extracellular exosome; IDA:UniProtKB. / nuclear nucleosome; IDA:UniProtKB.
Q8N257	Q8N257	HIST3H2BB	126	13908	114		57	66	82	51		51	77	267	50		54	56		56	64	hsa: HIST3H2BB	nucleosome assembly; IBA:GO_Central.	DNA binding; IBA:GO_Central. / protein heterodimerization activity; IEA:InterPro.	cytosol; IDA:HPA. / nucleoplasm; IDA:HPA. / nucleosome; IEA:UniProtKB-KW. / nucleus; IDA:UniProtKB.
P19367	P19367	HK1	917	102486																63	101	hsa: HK1 sce: HXK1 sce: HXK2 dme: Hex-t2 dme: Hex-C dme: Hex-A	canonical glycolysis; TAS:Reactome. / cellular glucose homeostasis; IBA:GO_Central. / establishment of protein localization to mitochondrion; IMP:ParkinsonsUK-UCL. / glycolytic process; TAS:ProtInc. / maintenance of protein location in mitochondrion; IMP:ParkinsonsUK-UCL.	ATP binding; IEA:UniProtKB-KW. / fructokinase activity; IBA:GO_Central. / glucokinase activity; IBA:GO_Central. / glucose binding; IEA:InterPro. / hexokinase activity; TAS:ProtInc. / mannokinase activity; IBA:GO_Central.	cytosol; IBA:GO_Central. / membrane raft; IEA:Ensembl. / mitochondrial outer membrane; IEA:UniProtKB-SubCell. / mitochondrion; IDA:UniProtKB. / sperm principal piece; IEA:Ensembl.
P52789	P52789	HK2	917	102380																63	65	hsa: HK2	apoptotic mitochondrial changes; IDA:MGI. / canonical glycolysis; TAS:Reactome. / cellular glucose homeostasis; IBA:GO_Central. / cellular response to leukemia inhibitory factor; IEA:Ensembl. / establishment of protein localization to mitochondrion; IMP:ParkinsonsUK-UCL. / glycolytic process; TAS:ParkinsonsUK-UCL. / lactation; IEA:Ensembl. / maintenance of protein location in mitochondrion; IMP:P…	ATP binding; IEA:UniProtKB-KW. / fructokinase activity; IBA:GO_Central. / glucokinase activity; IBA:GO_Central. / glucose binding; IEA:Ensembl. / hexokinase activity; TAS:ProtInc. / mannokinase activity; IBA:GO_Central.	cytosol; IBA:GO_Central. / membrane; IDA:UniProtKB. / mitochondrial outer membrane; IDA:MGI.
P52790	P52790	HK3	923	99025																	65	hsa: HK3	canonical glycolysis; TAS:Reactome. / cellular glucose homeostasis; IBA:GO_Central. / glycolytic process; IBA:GO_Central. / neutrophil degranulation; TAS:Reactome.	ATP binding; IEA:UniProtKB-KW. / fructokinase activity; IBA:GO_Central. / glucokinase activity; IBA:GO_Central. / glucose binding; IEA:InterPro. / hexokinase activity; IDA:MGI. / mannokinase activity; IBA:GO_Central.	cytosol; IBA:GO_Central. / extracellular region; TAS:Reactome. / ficolin-1-rich granule lumen; TAS:Reactome. / mitochondrion; IEA:Ensembl. / secretory granule lumen; TAS:Reactome.
P09429	P09429	HMGB1	215	24894										73								hsa: HMGB1	activation of innate immune response; IDA:UniProtKB. / apoptotic cell clearance; IDA:UniProtKB. / apoptotic DNA fragmentation; TAS:Reactome. / autophagy; IEA:UniProtKB-KW. / base-excision repair; IEA:Ensembl. / chromatin assembly; IEA:Ensembl. / dendritic cell chemotaxis; ISS:UniProtKB. / DNA geometric change; ISS:AgBase. / DNA ligation involved in DNA repair; ISS:UniProtKB. / DNA recombination; …	bubble DNA binding; ISS:AgBase. / C-X-C chemokine binding; IDA:UniProtKB. / calcium-dependent protein kinase regulator activity; IEA:Ensembl. / chemoattractant activity; ISS:UniProtKB. / cytokine activity; ISS:UniProtKB. / damaged DNA binding; IDA:UniProtKB. / DNA binding, bending; IMP:UniProtKB. / DNA polymerase binding; IDA:UniProtKB. / double-stranded DNA binding; ISS:UniProtKB. / double-stran…	cell surface; IDA:UniProtKB. / condensed chromosome; IDA:UniProtKB. / early endosome; IEA:Ensembl. / endoplasmic reticulum-Golgi intermediate compartment; IEA:UniProtKB-SubCell. / extracellular region; TAS:Reactome. / extracellular space; IDA:UniProtKB. / ficolin-1-rich granule lumen; TAS:Reactome. / neuron projection; IEA:Ensembl. / nucleoplasm; TAS:Reactome. / nucleus; IDA:UniProtKB. / plasma m…
B2RPK0	B2RPK0	HMGB1P1	211	24238										73										DNA binding; IEA:UniProtKB-KW.	chromosome; IEA:UniProtKB-SubCell. / nucleus; IEA:UniProtKB-SubCell.
P07910	P07910	HNRNPC	306	33670										84								hsa: HNRNPC	3'-UTR-mediated mRNA stabilization; IMP:UniProtKB. / ATP-dependent chromatin remodeling; IDA:UniProtKB. / mRNA splicing, via spliceosome; IMP:UniProtKB. / negative regulation of telomere maintenance via telomerase; IMP:BHF-UCL. / osteoblast differentiation; IDA:UniProtKB. / RNA metabolic process; TAS:Reactome. / RNA splicing; TAS:ProtInc.	identical protein binding; IPI:IntAct. / mRNA 3'-UTR binding; IDA:UniProtKB. / N6-methyladenosine-containing RNA binding; IDA:UniProtKB. / nucleosomal DNA binding; IDA:UniProtKB. / poly(U) RNA binding; IDA:UniProtKB. / RNA binding; IDA:UniProtKB. / RNA polymerase II core promoter proximal region sequence-specific DNA binding; IDA:UniProtKB. / RNA polymerase II distal enhancer sequence-specific DN…	actin cytoskeleton; IDA:UniProtKB. / catalytic step 2 spliceosome; IDA:UniProtKB. / cytosol; IDA:UniProtKB. / extracellular exosome; IDA:UniProtKB. / membrane; IDA:UniProtKB. / nuclear chromatin; IDA:UniProtKB. / nucleoplasm; IDA:HPA. / nucleus; IDA:UniProtKB. / protein complex; IDA:UniProtKB. / spliceosomal complex; IDA:HGNC.
O60812	O60812	HNRNPCL1	293	32142										84								hsa: HNRNPCL1 hsa: HNRNPCP5		RNA binding; IDA:UniProtKB.	intracellular ribonucleoprotein complex; IEA:UniProtKB-KW. / nucleus; IBA:GO_Central.
B2RXH8	B2RXH8	HNRNPCL2	293	32072										84								hsa: HNRNPCL1 hsa: HNRNPCP5		RNA binding; IBA:GO_Central.	intracellular ribonucleoprotein complex; IEA:UniProtKB-KW. / nucleus; IBA:GO_Central.
B7ZW38	B7ZW38	HNRNPCL3	293	32029										84								hsa: LOC649330 hsa: LOC101060301		RNA binding; IBA:GO_Central.	nucleus; IBA:GO_Central.
P0DMR1	P0DMR1	HNRNPCL4	293	32029										84								hsa: LOC649330 hsa: LOC101060301		RNA binding; IBA:GO_Central.	nucleus; IBA:GO_Central.
P31943	P31943	HNRNPH1	449	49229	57																	hsa: HNRNPH1	fibroblast growth factor receptor signaling pathway; TAS:Reactome. / mRNA splicing, via spliceosome; TAS:Reactome. / regulation of RNA splicing; IDA:UniProtKB. / RNA metabolic process; TAS:Reactome. / RNA processing; TAS:ProtInc.	poly(U) RNA binding; TAS:ProtInc. / RNA binding; IDA:UniProtKB.	catalytic step 2 spliceosome; IDA:UniProtKB. / cytosol; IDA:HPA. / membrane; IDA:UniProtKB. / nucleoplasm; IDA:HPA. / nucleus; IDA:UniProtKB.
Q00839	Q00839	HNRNPU	825	90584										67								hsa: HNRNPU	cardiac muscle cell development; IEA:Ensembl. / cellular response to dexamethasone stimulus; IEA:Ensembl. / cellular response to glucocorticoid stimulus; IDA:UniProtKB. / cellular response to leukemia inhibitory factor; ISS:UniProtKB. / circadian regulation of gene expression; ISS:UniProtKB. / CRD-mediated mRNA stabilization; IMP:UniProtKB. / dosage compensation by inactivation of X chromosome; I…	actin binding; IDA:UniProtKB. / ATP binding; IEA:UniProtKB-KW. / chromatin binding; IDA:UniProtKB. / chromatin DNA binding; IDA:UniProtKB. / core promoter binding; ISS:UniProtKB. / DNA binding; IDA:UniProtKB. / double-stranded DNA binding; IDA:UniProtKB. / double-stranded RNA binding; IDA:UniProtKB. / enhancer binding; IEA:Ensembl. / macromolecular complex binding; IDA:UniProtKB. / mRNA 3'-UTR bi…	catalytic step 2 spliceosome; IDA:UniProtKB. / cell surface; IDA:UniProtKB. / centrosome; IDA:UniProtKB. / CRD-mediated mRNA stability complex; IDA:UniProtKB. / cytoplasmic ribonucleoprotein granule; IDA:ParkinsonsUK-UCL. / extracellular matrix; IDA:BHF-UCL. / inactive sex chromosome; IDA:UniProtKB. / intracellular ribonucleoprotein complex; IDA:UniProtKB. / kinetochore; IDA:UniProtKB. / macromol…
Q1KMD3	Q1KMD3	HNRNPUL2	747	85105										43								hsa: HNRNPUL2		RNA binding; IDA:UniProtKB.	membrane; IDA:UniProtKB. / nucleoplasm; IDA:HPA. / nucleus; ISS:UniProtKB.
H3BQZ7	H3BQZ7	HNRNPUL2-BSCL2	746	84691										43
P00738	P00738	HP	406	45205	2622	3917	5391	5016	2992	1276	1319	1559	1551	157	4532	3765	3698	7055	7200	2849	2296	hsa: HP	acute-phase response; IEA:UniProtKB-KW. / defense response; TAS:ProtInc. / defense response to bacterium; IEA:UniProtKB-KW. / negative regulation of hydrogen peroxide catabolic process; IDA:BHF-UCL. / negative regulation of oxidoreductase activity; IDA:BHF-UCL. / neutrophil degranulation; TAS:Reactome. / positive regulation of cell death; IDA:BHF-UCL. / receptor-mediated endocytosis; TAS:Reactome…	antioxidant activity; IEA:UniProtKB-KW. / hemoglobin binding; IDA:BHF-UCL.	blood microparticle; IDA:UniProtKB. / endocytic vesicle lumen; TAS:Reactome. / extracellular exosome; IDA:UniProtKB. / extracellular region; TAS:Reactome. / extracellular space; IDA:UniProtKB. / haptoglobin-hemoglobin complex; IDA:BHF-UCL. / specific granule lumen; TAS:Reactome. / tertiary granule lumen; TAS:Reactome.
P00739	P00739	HPR	348	39030					1933	1006	1039	1171	1306		2245	2199			4108			hsa: HPR	receptor-mediated endocytosis; TAS:Reactome.	hemoglobin binding; NAS:UniProtKB.	blood microparticle; IDA:UniProtKB. / extracellular exosome; IDA:UniProtKB. / extracellular region; TAS:Reactome. / spherical high-density lipoprotein particle; IDA:BHF-UCL.
Q8WWQ2	Q8WWQ2	HPSE2	592	66596						42												hsa: HPSE2	extracellular matrix organization; IEA:Ensembl. / glycosaminoglycan catabolic process; TAS:Reactome. / positive regulation of cell proliferation; IEA:Ensembl.	heparan sulfate proteoglycan binding; IDA:UniProtKB. / heparanase activity; TAS:UniProtKB.	intracellular; TAS:UniProtKB. / plasma membrane; TAS:Reactome. / proteinaceous extracellular matrix; IDA:UniProtKB.
P02790	P02790	HPX	462	51676				70	416	993	2957	2577	1885					109	748	159	180	hsa: HPX	cellular iron ion homeostasis; TAS:ProtInc. / heme metabolic process; IEA:Ensembl. / heme transport; TAS:ProtInc. / hemoglobin metabolic process; IEA:Ensembl. / positive regulation of humoral immune response mediated by circulating immunoglobulin; IEA:Ensembl. / positive regulation of immunoglobulin production; IEA:Ensembl. / positive regulation of interferon-gamma-mediated signaling pathway; IEA…	heme transporter activity; TAS:ProtInc. / metal ion binding; IEA:UniProtKB-KW.	blood microparticle; IDA:UniProtKB. / endocytic vesicle lumen; TAS:Reactome. / extracellular exosome; IDA:UniProtKB. / extracellular region; TAS:Reactome. / extracellular space; IDA:UniProtKB.
Q86YZ3	Q86YZ3	HRNR	2850	282390	106	42		44	52			48		199									cell envelope organization; IDA:UniProtKB. / establishment of skin barrier; IEP:UniProtKB. / keratinization; IEA:UniProtKB-KW. / neutrophil degranulation; TAS:Reactome.	calcium ion binding; IEA:InterPro. / transition metal ion binding; IEA:InterPro.	azurophil granule lumen; TAS:Reactome. / cornified envelope; IDA:UniProtKB. / cytoplasm; IDA:UniProtKB. / extracellular exosome; IDA:UniProtKB. / extracellular region; TAS:Reactome. / keratohyalin granule; IDA:UniProtKB. / nucleus; IDA:UniProtKB. / perinuclear region of cytoplasm; IDA:UniProtKB.
P51659	P51659	HSD17B4	736	79686										285								hsa: HSD17B4 sce: FOX2 dme: Mfe2	alpha-linolenic acid metabolic process; TAS:Reactome. / androgen metabolic process; IDA:UniProtKB. / bile acid biosynthetic process; TAS:Reactome. / estrogen metabolic process; IDA:UniProtKB. / fatty acid beta-oxidation; IDA:UniProtKB. / fatty acid beta-oxidation using acyl-CoA oxidase; TAS:Reactome. / medium-chain fatty-acyl-CoA metabolic process; IDA:UniProtKB. / osteoblast differentiation; IDA…	17-beta-hydroxysteroid dehydrogenase (NAD+) activity; IDA:UniProtKB. / 3-hydroxyacyl-CoA dehydrogenase activity; IDA:UniProtKB. / 3alpha,7alpha,12alpha-trihydroxy-5beta-cholest-24-enoyl-CoA hydratase activity; TAS:Reactome. / isomerase activity; IEA:UniProtKB-KW. / long-chain-enoyl-CoA hydratase activity; IDA:UniProtKB. / protein homodimerization activity; IDA:UniProtKB. / receptor binding; IPI:U…	membrane; IDA:UniProtKB. / mitochondrion; IEA:Ensembl. / peroxisomal matrix; TAS:Reactome. / peroxisomal membrane; IDA:UniProtKB. / peroxisome; IDA:UniProtKB.
P07900	P07900	HSP90AA1	732	84660	47									265								hsa: HSP90AA1	chaperone-mediated autophagy; TAS:ParkinsonsUK-UCL. / chaperone-mediated protein complex assembly; IDA:BHF-UCL. / ciliary basal body-plasma membrane docking; TAS:Reactome. / ERBB2 signaling pathway; TAS:Reactome. / Fc-gamma receptor signaling pathway involved in phagocytosis; TAS:Reactome. / G2/M transition of mitotic cell cycle; TAS:Reactome. / mitochondrial transport; TAS:UniProtKB. / neutrophi…	ATP binding; IDA:UniProtKB. / ATPase activity; IDA:UniProtKB. / disordered domain specific binding; IPI:CAFA. / DNA polymerase binding; IPI:BHF-UCL. / GTPase binding; IPI:UniProtKB. / histone deacetylase binding; IPI:BHF-UCL. / identical protein binding; IPI:IntAct. / MHC class II protein complex binding; IDA:UniProtKB. / nitric-oxide synthase regulator activity; IDA:UniProtKB. / nucleotide bindi…	cytoplasm; IDA:CAFA. / cytosol; TAS:Reactome. / endocytic vesicle lumen; TAS:Reactome. / extracellular exosome; IDA:UniProtKB. / extracellular region; TAS:Reactome. / ficolin-1-rich granule lumen; TAS:Reactome. / lysosomal lumen; TAS:ParkinsonsUK-UCL. / melanosome; IEA:UniProtKB-SubCell. / membrane; IDA:UniProtKB. / myelin sheath; IEA:Ensembl. / nucleoplasm; TAS:Reactome. / nucleus; IDA:UniProtKB…
Q14568	Q14568	HSP90AA2P	343	39365	47																		protein folding; IEA:InterPro. / response to stress; IEA:InterPro.	ATP binding; IEA:UniProtKB-KW. / unfolded protein binding; IEA:InterPro.	cytoplasm; IEA:UniProtKB-SubCell. / extracellular exosome; IDA:UniProtKB.
P08238	P08238	HSP90AB1	724	83264	47																	hsa: HSP90AB1 sce: HSP82 sce: HSC82 dme: Hsp83	cellular response to drug; IEA:Ensembl. / cellular response to interleukin-4; IEA:Ensembl. / cellular response to organic cyclic compound; IEA:Ensembl. / chaperone-mediated protein complex assembly; IDA:CAFA. / Fc-gamma receptor signaling pathway involved in phagocytosis; TAS:Reactome. / negative regulation of cell cycle arrest; IMP:UniProtKB. / negative regulation of complement-dependent cytotox…	ATP binding; IDA:CAFA. / ATP-dependent protein binding; IPI:CAFA. / cadherin binding; IDA:BHF-UCL. / CTP binding; IEA:Ensembl. / dATP binding; IEA:Ensembl. / disordered domain specific binding; IPI:CAFA. / DNA polymerase binding; IPI:BHF-UCL. / double-stranded RNA binding; IDA:MGI. / drug binding; IEA:Ensembl. / GTP binding; IEA:Ensembl. / heat shock protein binding; IPI:UniProtKB. / histone deac…	apical plasma membrane; IEA:Ensembl. / aryl hydrocarbon receptor complex; IDA:UniProtKB. / basolateral plasma membrane; IEA:Ensembl. / brush border membrane; IEA:Ensembl. / cell surface; IEA:Ensembl. / cytoplasm; IDA:UniProtKB. / cytosol; IDA:HPA. / extracellular exosome; IDA:UniProtKB. / extracellular region; IDA:UniProtKB. / ficolin-1-rich granule lumen; TAS:Reactome. / inclusion body; IEA:Ense…
P0DMV8	P0DMV8	HSPA1A	641	70052						45				279								hsa: HSPA1A hsa: HSPA1B sce: SSA3 sce: SSA4 dme: Hsp70Bc dme: Hsp70Ba dme: Hsc70-2 dme: Hsp68 dme: Hsp70Aa dme: Hsp70Ab dme: Hsp70Bb dme: Hsp70Bbb	ATP metabolic process; IDA:BHF-UCL. / cellular heat acclimation; IMP:UniProtKB. / cellular response to heat; IDA:UniProtKB. / cellular response to oxidative stress; TAS:ParkinsonsUK-UCL. / chaperone-mediated protein complex assembly; IDA:CAFA. / mRNA catabolic process; IDA:UniProtKB. / negative regulation of apoptotic process; TAS:UniProtKB. / negative regulation of cell death; IMP:UniProtKB. / n…	ATP binding; IDA:BHF-UCL. / ATPase activity; IDA:BHF-UCL. / ATPase activity, coupled; IDA:UniProtKB. / C3HC4-type RING finger domain binding; IPI:BHF-UCL. / cadherin binding; IDA:BHF-UCL. / denatured protein binding; IPI:CAFA. / disordered domain specific binding; IPI:CAFA. / enzyme binding; IPI:BHF-UCL. / G-protein coupled receptor binding; IDA:ParkinsonsUK-UCL. / heat shock protein binding; IPI…	aggresome; IDA:UniProtKB. / blood microparticle; IDA:UniProtKB. / centriole; IDA:UniProtKB. / centrosome; IDA:UniProtKB. / cytoplasm; IDA:UniProtKB. / cytosol; IDA:UniProtKB. / endoplasmic reticulum; TAS:UniProtKB. / extracellular exosome; IDA:UniProtKB. / extracellular region; TAS:Reactome. / ficolin-1-rich granule lumen; TAS:Reactome. / focal adhesion; IDA:UniProtKB. / inclusion body; IDA:BHF-U…
P0DMV9	P0DMV9	HSPA1B	641	70052						45				279								hsa: HSPA1A hsa: HSPA1B sce: SSA3 sce: SSA4 dme: Hsp70Bc dme: Hsp70Ba dme: Hsc70-2 dme: Hsp68 dme: Hsp70Aa dme: Hsp70Ab dme: Hsp70Bb dme: Hsp70Bbb	ATP metabolic process; IDA:BHF-UCL. / cellular heat acclimation; IMP:UniProtKB. / cellular response to heat; IDA:UniProtKB. / cellular response to oxidative stress; TAS:ParkinsonsUK-UCL. / mRNA catabolic process; IDA:UniProtKB. / negative regulation of apoptotic process; TAS:UniProtKB. / negative regulation of cell death; IDA:ParkinsonsUK-UCL. / negative regulation of cell growth; IMP:UniProtKB. …	ATP binding; IDA:BHF-UCL. / ATPase activity; IDA:BHF-UCL. / ATPase activity, coupled; IDA:UniProtKB. / C3HC4-type RING finger domain binding; IPI:BHF-UCL. / enzyme binding; IPI:BHF-UCL. / G-protein coupled receptor binding; IDA:ParkinsonsUK-UCL. / heat shock protein binding; IPI:UniProtKB. / histone deacetylase binding; IPI:BHF-UCL. / protein binding involved in protein folding; IDA:BHF-UCL. / pr…	aggresome; IDA:UniProtKB. / blood microparticle; IDA:UniProtKB. / centriole; IDA:UniProtKB. / centrosome; IDA:UniProtKB. / cytoplasm; IDA:UniProtKB. / cytosol; IDA:UniProtKB. / endoplasmic reticulum; TAS:UniProtKB. / extracellular exosome; IDA:UniProtKB. / extracellular region; TAS:Reactome. / ficolin-1-rich granule lumen; TAS:Reactome. / focal adhesion; IDA:UniProtKB. / inclusion body; IDA:BHF-U…
P34931	P34931	HSPA1L	641	70375						45				258								hsa: HSPA1L sce: SSA2 sce: SSA1	binding of sperm to zona pellucida; IEA:Ensembl. / positive regulation of protein targeting to mitochondrion; IMP:ParkinsonsUK-UCL. / protein refolding; IDA:UniProtKB. / regulation of cellular response to heat; TAS:Reactome. / response to unfolded protein; TAS:ProtInc.	ATP binding; IEA:UniProtKB-KW. / heat shock protein binding; IPI:UniProtKB. / ubiquitin protein ligase binding; IPI:ParkinsonsUK-UCL. / unfolded protein binding; IDA:UniProtKB.	blood microparticle; IDA:UniProtKB. / cell body; IEA:Ensembl. / cytosol; IDA:UniProtKB. / mitochondrial matrix; IEA:Ensembl. / nucleoplasm; TAS:Reactome. / zona pellucida receptor complex; IEA:Ensembl.
P54652	P54652	HSPA2	639	70021						45							43					hsa: HSPA2	male meiosis I; IEA:Ensembl. / male meiotic nuclear division; TAS:ProtInc. / negative regulation of inclusion body assembly; IDA:UniProtKB. / positive regulation of calcium-transporting ATPase activity; IEA:Ensembl. / positive regulation of cyclin-dependent protein serine/threonine kinase activity involved in G2/M transition of mitotic cell cycle; IEA:Ensembl. / protein refolding; IDA:UniProtKB. …	ATP binding; IEA:UniProtKB-KW. / disordered domain specific binding; IPI:CAFA. / enzyme binding; IPI:BHF-UCL. / glycolipid binding; IEA:Ensembl. / unfolded protein binding; IDA:UniProtKB.	blood microparticle; IDA:UniProtKB. / CatSper complex; ISS:UniProtKB. / cell surface; IEA:Ensembl. / cytosol; IDA:UniProtKB. / extracellular exosome; IDA:UniProtKB. / male germ cell nucleus; IEA:Ensembl. / meiotic spindle; ISS:UniProtKB. / membrane; IDA:UniProtKB. / mitochondrion; IEA:Ensembl. / myelin sheath; IEA:Ensembl. / nucleus; IDA:UniProtKB. / synaptonemal complex; IEA:Ensembl.
P11021	P11021	HSPA5	654	72333						42				374								hsa: HSPA5 sce: KAR2 dme: Hsc70-3	activation of signaling protein activity involved in unfolded protein response; IEA:Ensembl. / ATF6-mediated unfolded protein response; TAS:Reactome. / cellular response to antibiotic; IEA:Ensembl. / cellular response to calcium ion; IEA:Ensembl. / cellular response to cAMP; IEA:Ensembl. / cellular response to drug; IEA:Ensembl. / cellular response to glucose starvation; IDA:UniProtKB. / cellular…	ATP binding; IEA:UniProtKB-KW. / ATPase activity; IDA:AgBase. / cadherin binding; IDA:BHF-UCL. / calcium ion binding; TAS:UniProtKB. / chaperone binding; TAS:BHF-UCL. / enzyme binding; IPI:BHF-UCL. / misfolded protein binding; IDA:UniProtKB. / protein domain specific binding; IPI:UniProtKB. / ribosome binding; IEA:Ensembl. / ubiquitin protein ligase binding; IPI:UniProtKB. / unfolded protein bind…	cell surface; IEA:Ensembl. / endoplasmic reticulum; IDA:MGI. / endoplasmic reticulum chaperone complex; IDA:UniProtKB. / endoplasmic reticulum lumen; TAS:Reactome. / endoplasmic reticulum membrane; TAS:Reactome. / endoplasmic reticulum-Golgi intermediate compartment; IDA:UniProtKB. / extracellular exosome; IDA:UniProtKB. / extracellular matrix; IDA:BHF-UCL. / focal adhesion; IDA:UniProtKB. / inte…
P17066	P17066	HSPA6	643	71028						45							41					hsa: HSPA6	cellular response to heat; IDA:UniProtKB. / neutrophil degranulation; TAS:Reactome. / protein refolding; IDA:UniProtKB. / response to unfolded protein; TAS:ProtInc.	ATP binding; IEA:UniProtKB-KW. / ATPase activity, coupled; IDA:UniProtKB. / enzyme binding; IPI:BHF-UCL. / heat shock protein binding; IPI:UniProtKB. / unfolded protein binding; IDA:UniProtKB.	blood microparticle; IDA:UniProtKB. / centriole; IDA:UniProtKB. / cytoplasm; IDA:UniProtKB. / cytosol; IDA:UniProtKB. / extracellular exosome; IDA:UniProtKB. / extracellular region; TAS:Reactome. / ficolin-1-rich granule lumen; TAS:Reactome. / secretory granule lumen; TAS:Reactome.
P48741	P48741	HSPA7	367	40244						45														ATP binding; IEA:UniProtKB-KW.	blood microparticle; IDA:UniProtKB. / extracellular exosome; IDA:UniProtKB.
P11142	P11142	HSPA8	646	70898						45				485			43					hsa: HSPA8 dme: Hsc70-1	ATP metabolic process; IDA:BHF-UCL. / cellular response to starvation; TAS:ParkinsonsUK-UCL. / chaperone mediated protein folding requiring cofactor; IEA:Ensembl. / chaperone-mediated autophagy; ISS:ParkinsonsUK-UCL. / chaperone-mediated autophagy translocation complex disassembly; ISS:ParkinsonsUK-UCL. / chaperone-mediated protein transport involved in chaperone-mediated autophagy; NAS:Parkinson…	ATP binding; IDA:BHF-UCL. / ATPase activity; IDA:BHF-UCL. / ATPase activity, coupled; TAS:Reactome. / C3HC4-type RING finger domain binding; IPI:BHF-UCL. / cadherin binding; IDA:BHF-UCL. / enzyme binding; IPI:BHF-UCL. / G-protein coupled receptor binding; IPI:ParkinsonsUK-UCL. / heat shock protein binding; IPI:UniProtKB. / MHC class II protein complex binding; IDA:UniProtKB. / phosphatidylserine …	blood microparticle; IDA:UniProtKB. / clathrin-sculpted gamma-aminobutyric acid transport vesicle membrane; TAS:Reactome. / cytosol; IDA:UniProtKB. / extracellular exosome; IDA:UniProtKB. / extracellular matrix; IDA:BHF-UCL. / extracellular region; TAS:Reactome. / extracellular space; IDA:UniProtKB. / ficolin-1-rich granule lumen; TAS:Reactome. / focal adhesion; IDA:UniProtKB. / intracellular; TA…
P10809	P10809	HSPD1	573	61055	246	282	317	149	155	62	60			375	80			75		45	124	hsa: HSPD1 sce: HSP60 dme: Hsp60	'de novo' protein folding; ISS:BHF-UCL. / activation of cysteine-type endopeptidase activity involved in apoptotic process; IDA:BHF-UCL. / apoptotic mitochondrial changes; IBA:GO_Central. / B cell activation; IDA:BHF-UCL. / B cell cytokine production; IDA:BHF-UCL. / B cell proliferation; IDA:BHF-UCL. / chaperone-mediated protein complex assembly; ISS:BHF-UCL. / chaperone-mediated protein folding;…	apolipoprotein A-I binding; IPI:CAFA. / apolipoprotein binding; IPI:CAFA. / ATP binding; IEA:UniProtKB-KW. / ATPase activity; ISS:BHF-UCL. / chaperone binding; IPI:UniProtKB. / DNA replication origin binding; ISS:BHF-UCL. / double-stranded RNA binding; IDA:MGI. / enzyme binding; IPI:CAFA. / high-density lipoprotein particle binding; IDA:CAFA. / lipopolysaccharide binding; IDA:BHF-UCL. / p53 bindi…	cell surface; IDA:UniProtKB. / clathrin-coated pit; IDA:BHF-UCL. / coated vesicle; IDA:BHF-UCL. / cytoplasm; IDA:UniProtKB. / cytosol; IDA:UniProtKB. / early endosome; IDA:BHF-UCL. / extracellular exosome; IDA:UniProtKB. / extracellular matrix; IDA:BHF-UCL. / extracellular space; IDA:BHF-UCL. / lipopolysaccharide receptor complex; IDA:BHF-UCL. / membrane; IDA:UniProtKB. / mitochondrial inner memb…
P61604	P61604	HSPE1	102	10932										55								hsa: HSPE1 sce: HSP10	activation of cysteine-type endopeptidase activity involved in apoptotic process; NAS:UniProtKB. / chaperone mediated protein folding requiring cofactor; IBA:GO_Central. / osteoblast differentiation; IDA:UniProtKB. / protein folding; TAS:ProtInc. / response to unfolded protein; TAS:ProtInc.	ATP binding; IEA:InterPro. / chaperone binding; IPI:UniProtKB. / metal ion binding; IBA:GO_Central. / RNA binding; IDA:UniProtKB. / unfolded protein binding; IBA:GO_Central.	extracellular exosome; IDA:UniProtKB. / membrane; IDA:UniProtKB. / mitochondrial matrix; IBA:GO_Central. / mitochondrion; IDA:UniProtKB.
S4R3N1	S4R3N1	HSPE1-MOB4	261	29737										55								hsa: HSPE1-MOB4	protein folding; IEA:InterPro.	ATP binding; IEA:InterPro.	cytoplasm; IEA:InterPro.
Q92598	Q92598	HSPH1	858	96865																	71	hsa: HSPH1 sce: SSE2	chaperone mediated protein folding requiring cofactor; IEA:Ensembl. / negative regulation of establishment of protein localization to mitochondrion; IEA:Ensembl. / negative regulation of intrinsic apoptotic signaling pathway in response to hydrogen peroxide; IEA:Ensembl. / negative regulation of p38MAPK cascade; IEA:Ensembl. / positive regulation of MHC class I biosynthetic process; TAS:BHF-UCL. …	adenyl-nucleotide exchange factor activity; IDA:UniProtKB. / alpha-tubulin binding; IEA:Ensembl. / ATP binding; IEA:UniProtKB-KW.	cytoplasm; IDA:BHF-UCL. / cytosol; IDA:UniProtKB. / endocytic vesicle lumen; TAS:Reactome. / extracellular exosome; IDA:UniProtKB. / extracellular region; TAS:BHF-UCL. / microtubule; IEA:Ensembl. / nucleoplasm; IDA:HPA. / protein complex; IDA:UniProtKB.
Q9Y4L1	Q9Y4L1	HYOU1	999	111335						105	44											hsa: HYOU1 dme: CG2918	cellular response to hypoxia; IDA:ParkinsonsUK-UCL. / ER to Golgi vesicle-mediated transport; IDA:ParkinsonsUK-UCL. / IRE1-mediated unfolded protein response; TAS:Reactome. / negative regulation of endoplasmic reticulum stress-induced neuron intrinsic apoptotic signaling pathway; IEA:Ensembl. / negative regulation of hypoxia-induced intrinsic apoptotic signaling pathway; IDA:ParkinsonsUK-UCL. / r…	ATP binding; IEA:UniProtKB-KW. / chaperone binding; ISS:ParkinsonsUK-UCL.	endocytic vesicle lumen; TAS:Reactome. / endoplasmic reticulum; NAS:ParkinsonsUK-UCL. / endoplasmic reticulum chaperone complex; IEA:Ensembl. / endoplasmic reticulum lumen; TAS:Reactome. / extracellular exosome; IDA:UniProtKB. / extracellular region; TAS:Reactome. / focal adhesion; IDA:UniProtKB. / membrane; IDA:UniProtKB. / smooth endoplasmic reticulum; ISS:ParkinsonsUK-UCL.
P05362	P05362	ICAM1	532	57825						203												hsa: ICAM1	acute inflammatory response to antigenic stimulus; IEA:Ensembl. / adhesion of symbiont to host; IDA:BHF-UCL. / cell adhesion; IDA:BHF-UCL. / cell adhesion mediated by integrin; IEA:Ensembl. / cell aging; IEA:Ensembl. / cellular response to alkaloid; IEA:Ensembl. / cellular response to dexamethasone stimulus; IEA:Ensembl. / cellular response to glucose stimulus; IEA:Ensembl. / cellular response to…	integrin binding; IDA:MGI. / receptor activity; TAS:ProtInc. / transmembrane signaling receptor activity; TAS:ProtInc. / virus receptor activity; IEA:UniProtKB-KW.	cell surface; IDA:UniProtKB. / external side of plasma membrane; IEA:Ensembl. / extracellular exosome; IDA:UniProtKB. / extracellular matrix; IDA:BHF-UCL. / extracellular space; IDA:BHF-UCL. / focal adhesion; IDA:UniProtKB. / immunological synapse; IEA:Ensembl. / integral component of plasma membrane; TAS:ProtInc. / membrane; IDA:UniProtKB. / membrane raft; IEA:Ensembl. / plasma membrane; TAS:Rea…
O75144	O75144	ICOSLG	302	33349						44		51										hsa: ICOSLG hsa: LOC102723996	adaptive immune response; IEA:UniProtKB-KW. / B cell activation; IEA:UniProtKB-KW. / defense response; NAS:UniProtKB. / hyperosmotic response; NAS:UniProtKB. / positive regulation of activated T cell proliferation; TAS:UniProtKB. / signal transduction; NAS:UniProtKB. / T cell activation; NAS:UniProtKB. / T cell costimulation; TAS:Reactome.	receptor binding; TAS:UniProtKB.	extracellular exosome; IDA:UniProtKB. / integral component of membrane; NAS:UniProtKB. / plasma membrane; TAS:Reactome.
P11717	P11717	IGF2R	2491	274375					49													hsa: IGF2R	animal organ regeneration; IEA:Ensembl. / liver development; IEA:Ensembl. / membrane organization; TAS:Reactome. / neutrophil degranulation; TAS:Reactome. / positive regulation of apoptotic process; IEA:Ensembl. / post-embryonic development; IEA:Ensembl. / receptor-mediated endocytosis; TAS:ProtInc. / response to retinoic acid; IEA:Ensembl. / signal transduction; TAS:ProtInc. / spermatogenesis; I…	enzyme binding; IEA:Ensembl. / G-protein alpha-subunit binding; IEA:Ensembl. / G-protein coupled receptor activity; IEA:Ensembl. / identical protein binding; IPI:IntAct. / insulin-like growth factor II binding; IEA:Ensembl. / insulin-like growth factor-activated receptor activity; TAS:ProtInc. / mannose binding; IEA:Ensembl. / phosphoprotein binding; IDA:UniProtKB. / receptor activity; TAS:ProtIn…	cell surface; IDA:UniProtKB. / clathrin coat; IEA:Ensembl. / clathrin-coated vesicle membrane; TAS:Reactome. / early endosome; IMP:UniProtKB. / endocytic vesicle; IDA:UniProtKB. / endosome; IDA:MGI. / extracellular exosome; IDA:UniProtKB. / focal adhesion; IDA:UniProtKB. / Golgi apparatus; IDA:HPA. / integral component of plasma membrane; TAS:ProtInc. / late endosome; IDA:MGI. / lysosomal membran…
P01876	P01876	IGHA1	353	37655	681	1274	1432	2371	755	619	441	482	533		968	627	774	1322	535	2263	2382		antibacterial humoral response; IDA:UniProtKB. / B cell receptor signaling pathway; IBA:GO_Central. / complement activation, classical pathway; IBA:GO_Central. / glomerular filtration; IMP:UniProtKB. / immune response; NAS:UniProtKB. / innate immune response; IBA:GO_Central. / leukocyte migration; TAS:Reactome. / phagocytosis, engulfment; IBA:GO_Central. / phagocytosis, recognition; IBA:GO_Centra…	antigen binding; IBA:GO_Central.	blood microparticle; IDA:UniProtKB. / external side of plasma membrane; IBA:GO_Central. / extracellular exosome; IDA:UniProtKB. / extracellular region; TAS:Reactome. / extracellular space; IDA:UniProtKB. / monomeric IgA immunoglobulin complex; IDA:UniProtKB. / secretory dimeric IgA immunoglobulin complex; IDA:UniProtKB. / secretory IgA immunoglobulin complex; IDA:UniProtKB.
A0A0G2JMB2	A0A0G2JMB2	IGHA2	340	36508			1144	1818	634								627	1055	508	1514	1668		B cell receptor signaling pathway; IBA:GO_Central. / complement activation, classical pathway; IBA:GO_Central. / defense response to bacterium; IBA:GO_Central. / innate immune response; IBA:GO_Central. / phagocytosis, engulfment; IBA:GO_Central. / phagocytosis, recognition; IBA:GO_Central. / positive regulation of B cell activation; IBA:GO_Central.	antigen binding; IBA:GO_Central. / immunoglobulin receptor binding; IBA:GO_Central.	blood microparticle; IBA:GO_Central. / external side of plasma membrane; IBA:GO_Central. / immunoglobulin complex, circulating; IBA:GO_Central.
P01880	P01880	IGHD	384	42353				58												388	173		B cell receptor signaling pathway; IBA:GO_Central. / complement activation, classical pathway; IBA:GO_Central. / defense response to bacterium; IBA:GO_Central. / immune response; NAS:UniProtKB. / innate immune response; IBA:GO_Central. / phagocytosis, engulfment; IBA:GO_Central. / phagocytosis, recognition; IBA:GO_Central. / positive regulation of B cell activation; IBA:GO_Central. / positive reg…	antigen binding; IBA:GO_Central. / immunoglobulin receptor binding; IBA:GO_Central.	blood microparticle; IDA:UniProtKB. / external side of plasma membrane; IBA:GO_Central. / extracellular exosome; IDA:UniProtKB. / immunoglobulin complex, circulating; IBA:GO_Central. / integral component of membrane; IEA:UniProtKB-KW. / plasma membrane; TAS:Reactome.
P01857	P01857	IGHG1	330	36106	61		216		195	116					94	63	85		187	542	780		B cell receptor signaling pathway; IBA:GO_Central. / complement activation; TAS:Reactome. / complement activation, classical pathway; IBA:GO_Central. / defense response to bacterium; IBA:GO_Central. / Fc-gamma receptor signaling pathway involved in phagocytosis; TAS:Reactome. / innate immune response; IBA:GO_Central. / phagocytosis, engulfment; IBA:GO_Central. / phagocytosis, recognition; IBA:GO_…	antigen binding; TAS:UniProtKB. / immunoglobulin receptor binding; IBA:GO_Central. / serine-type endopeptidase activity; TAS:Reactome.	blood microparticle; IDA:UniProtKB. / external side of plasma membrane; IBA:GO_Central. / extracellular exosome; IDA:UniProtKB. / extracellular region; TAS:Reactome. / extracellular space; IDA:UniProtKB. / immunoglobulin complex, circulating; IBA:GO_Central.
P01859	P01859	IGHG2	326	35901			149	580	170							86	110				732		B cell receptor signaling pathway; IBA:GO_Central. / complement activation; TAS:Reactome. / complement activation, classical pathway; IBA:GO_Central. / defense response to bacterium; IBA:GO_Central. / Fc-gamma receptor signaling pathway involved in phagocytosis; TAS:Reactome. / innate immune response; IBA:GO_Central. / phagocytosis, engulfment; IBA:GO_Central. / phagocytosis, recognition; IBA:GO_…	antigen binding; IBA:GO_Central. / immunoglobulin receptor binding; IBA:GO_Central. / serine-type endopeptidase activity; TAS:Reactome.	blood microparticle; IDA:UniProtKB. / external side of plasma membrane; IBA:GO_Central. / extracellular exosome; IDA:UniProtKB. / extracellular region; TAS:Reactome. / extracellular space; IDA:UniProtKB. / immunoglobulin complex, circulating; IBA:GO_Central.
P01860	P01860	IGHG3	377	41287	91	136	273	641	189	145			175		153	91	85	315	253	690	1028		B cell receptor signaling pathway; IBA:GO_Central. / complement activation; TAS:Reactome. / complement activation, classical pathway; IBA:GO_Central. / defense response to bacterium; IBA:GO_Central. / Fc-gamma receptor signaling pathway involved in phagocytosis; TAS:Reactome. / innate immune response; IBA:GO_Central. / phagocytosis, engulfment; IBA:GO_Central. / phagocytosis, recognition; IBA:GO_…	antigen binding; IBA:GO_Central. / immunoglobulin receptor binding; IBA:GO_Central. / serine-type endopeptidase activity; TAS:Reactome.	blood microparticle; IDA:UniProtKB. / external side of plasma membrane; IBA:GO_Central. / extracellular exosome; IDA:UniProtKB. / extracellular region; TAS:Reactome. / extracellular space; IDA:UniProtKB. / immunoglobulin complex, circulating; IBA:GO_Central.
P01861	P01861	IGHG4	327	35941			118		105							89	110			434			B cell receptor signaling pathway; IBA:GO_Central. / complement activation; TAS:Reactome. / complement activation, classical pathway; IBA:GO_Central. / defense response to bacterium; IBA:GO_Central. / Fc-gamma receptor signaling pathway involved in phagocytosis; TAS:Reactome. / innate immune response; IBA:GO_Central. / phagocytosis, engulfment; IBA:GO_Central. / phagocytosis, recognition; IBA:GO_…	antigen binding; IBA:GO_Central. / immunoglobulin receptor binding; IBA:GO_Central. / serine-type endopeptidase activity; TAS:Reactome.	blood microparticle; IDA:UniProtKB. / external side of plasma membrane; IBA:GO_Central. / extracellular exosome; IDA:UniProtKB. / extracellular region; TAS:Reactome. / extracellular space; IDA:UniProtKB. / immunoglobulin complex, circulating; IBA:GO_Central.
P01871	P01871	IGHM	453	49440	123	107	158		168			92	43		415	2224	406	560		243	72		adaptive immune response; IDA:UniProtKB. / antibacterial humoral response; IDA:UniProtKB. / B cell receptor signaling pathway; IBA:GO_Central. / complement activation, classical pathway; IBA:GO_Central. / defense response to Gram-negative bacterium; IDA:UniProtKB. / innate immune response; IDA:UniProtKB. / leukocyte migration; TAS:Reactome. / phagocytosis, engulfment; IBA:GO_Central. / phagocytos…	antigen binding; IBA:GO_Central.	blood microparticle; IDA:UniProtKB. / cell surface; IDA:UniProtKB. / external side of plasma membrane; IBA:GO_Central. / extracellular exosome; IDA:UniProtKB. / extracellular space; IDA:UniProtKB. / hexameric IgM immunoglobulin complex; IDA:UniProtKB. / integral component of membrane; IEA:UniProtKB-KW. / pentameric IgM immunoglobulin complex; IDA:UniProtKB. / plasma membrane; TAS:Reactome.
A0A0C4DH31	A0A0C4DH31	IGHV1-18	117	12820		56	173	362							129	163	95	240		359	357		B cell receptor signaling pathway; IBA:GO_Central. / complement activation, classical pathway; IBA:GO_Central. / defense response to bacterium; IBA:GO_Central. / innate immune response; IBA:GO_Central. / phagocytosis, engulfment; IBA:GO_Central. / phagocytosis, recognition; IBA:GO_Central. / positive regulation of B cell activation; IBA:GO_Central.	antigen binding; IBA:GO_Central. / immunoglobulin receptor binding; IBA:GO_Central.	blood microparticle; IBA:GO_Central. / external side of plasma membrane; IBA:GO_Central. / immunoglobulin complex, circulating; IBA:GO_Central.
P23083	P23083	IGHV1-2	117	13085		56	138									148	95	224					complement activation; TAS:Reactome. / complement activation, classical pathway; TAS:Reactome. / Fc-epsilon receptor signaling pathway; TAS:Reactome. / Fc-gamma receptor signaling pathway involved in phagocytosis; TAS:Reactome. / immune response; NAS:UniProtKB. / leukocyte migration; TAS:Reactome. / receptor-mediated endocytosis; TAS:Reactome. / regulation of complement activation; TAS:Reactome. …	antigen binding; NAS:UniProtKB. / serine-type endopeptidase activity; TAS:Reactome.	extracellular region; TAS:Reactome. / plasma membrane; TAS:Reactome.
A0A0C4DH33	A0A0C4DH33	IGHV1-24	117	12824		56																	B cell receptor signaling pathway; IBA:GO_Central. / complement activation, classical pathway; IBA:GO_Central. / defense response to bacterium; IBA:GO_Central. / innate immune response; IBA:GO_Central. / phagocytosis, engulfment; IBA:GO_Central. / phagocytosis, recognition; IBA:GO_Central. / positive regulation of B cell activation; IBA:GO_Central.	antigen binding; IBA:GO_Central. / immunoglobulin receptor binding; IBA:GO_Central.	blood microparticle; IBA:GO_Central. / external side of plasma membrane; IBA:GO_Central. / immunoglobulin complex, circulating; IBA:GO_Central.
A0A0C4DH29	A0A0C4DH29	IGHV1-3	117	13008		56	130																B cell receptor signaling pathway; IBA:GO_Central. / complement activation, classical pathway; IBA:GO_Central. / defense response to bacterium; IBA:GO_Central. / innate immune response; IBA:GO_Central. / phagocytosis, engulfment; IBA:GO_Central. / phagocytosis, recognition; IBA:GO_Central. / positive regulation of B cell activation; IBA:GO_Central.	antigen binding; IBA:GO_Central. / immunoglobulin receptor binding; IBA:GO_Central.	blood microparticle; IBA:GO_Central. / external side of plasma membrane; IBA:GO_Central. / immunoglobulin complex, circulating; IBA:GO_Central.
A0A0A0MS14	A0A0A0MS14	IGHV1-45	117	13508				157													135		B cell receptor signaling pathway; IBA:GO_Central. / complement activation, classical pathway; IBA:GO_Central. / defense response to bacterium; IBA:GO_Central. / innate immune response; IBA:GO_Central. / phagocytosis, engulfment; IBA:GO_Central. / phagocytosis, recognition; IBA:GO_Central. / positive regulation of B cell activation; IBA:GO_Central.	antigen binding; IBA:GO_Central. / immunoglobulin receptor binding; IBA:GO_Central.	blood microparticle; IBA:GO_Central. / external side of plasma membrane; IBA:GO_Central. / immunoglobulin complex, circulating; IBA:GO_Central.
P01743	P01743	IGHV1-46	117	12933		56	130	279										222					complement activation; TAS:Reactome. / complement activation, classical pathway; TAS:Reactome. / Fc-epsilon receptor signaling pathway; TAS:Reactome. / Fc-gamma receptor signaling pathway involved in phagocytosis; TAS:Reactome. / immune response; NAS:UniProtKB. / leukocyte migration; TAS:Reactome. / receptor-mediated endocytosis; TAS:Reactome. / regulation of complement activation; TAS:Reactome. …	antigen binding; NAS:UniProtKB. / serine-type endopeptidase activity; TAS:Reactome.	extracellular region; TAS:Reactome. / plasma membrane; TAS:Reactome.
A0A0C4DH39	A0A0C4DH39	IGHV1-58	117	13005				141										90		107	167		B cell receptor signaling pathway; IBA:GO_Central. / complement activation, classical pathway; IBA:GO_Central. / defense response to bacterium; IBA:GO_Central. / innate immune response; IBA:GO_Central. / phagocytosis, engulfment; IBA:GO_Central. / phagocytosis, recognition; IBA:GO_Central. / positive regulation of B cell activation; IBA:GO_Central.	antigen binding; IBA:GO_Central. / immunoglobulin receptor binding; IBA:GO_Central.	blood microparticle; IBA:GO_Central. / external side of plasma membrane; IBA:GO_Central. / immunoglobulin complex, circulating; IBA:GO_Central.
P01742	P01742	IGHV1-69	117	12659		56	130	304													269		complement activation; TAS:Reactome. / complement activation, classical pathway; TAS:Reactome. / Fc-epsilon receptor signaling pathway; TAS:Reactome. / Fc-gamma receptor signaling pathway involved in phagocytosis; TAS:Reactome. / immune response; NAS:UniProtKB. / leukocyte migration; TAS:Reactome. / receptor-mediated endocytosis; TAS:Reactome. / regulation of complement activation; TAS:Reactome. …	antigen binding; NAS:UniProtKB. / serine-type endopeptidase activity; TAS:Reactome.	extracellular region; TAS:Reactome. / plasma membrane; TAS:Reactome.
A0A0G2JMI3	A0A0G2JMI3	IGHV1-69-2	117	12871									55										B cell receptor signaling pathway; IBA:GO_Central. / complement activation, classical pathway; IBA:GO_Central. / defense response to bacterium; IBA:GO_Central. / innate immune response; IBA:GO_Central. / phagocytosis, engulfment; IBA:GO_Central. / phagocytosis, recognition; IBA:GO_Central. / positive regulation of B cell activation; IBA:GO_Central.	antigen binding; IBA:GO_Central. / immunoglobulin receptor binding; IBA:GO_Central.	blood microparticle; IBA:GO_Central. / external side of plasma membrane; IBA:GO_Central. / immunoglobulin complex, circulating; IBA:GO_Central.
A0A0B4J2H0	A0A0B4J2H0	IGHV1-69D	117	12660		56	130	304													269		B cell receptor signaling pathway; IBA:GO_Central. / complement activation, classical pathway; IBA:GO_Central. / defense response to bacterium; IBA:GO_Central. / innate immune response; IBA:GO_Central. / phagocytosis, engulfment; IBA:GO_Central. / phagocytosis, recognition; IBA:GO_Central. / positive regulation of B cell activation; IBA:GO_Central.	antigen binding; IBA:GO_Central. / immunoglobulin receptor binding; IBA:GO_Central.	blood microparticle; IBA:GO_Central. / external side of plasma membrane; IBA:GO_Central. / immunoglobulin complex, circulating; IBA:GO_Central.
P0DP01	P0DP01	IGHV1-8	117	12992		56	130																adaptive immune response; IEA:UniProtKB-KW.	antigen binding; IEA:UniProtKB-KW.	extracellular region; IEA:UniProtKB-SubCell. / plasma membrane; IEA:UniProtKB-SubCell.
A0A075B7D0	A0A075B7D0	IGHV1OR15-1	117	13012		56		239												214			B cell receptor signaling pathway; IBA:GO_Central. / complement activation, classical pathway; IBA:GO_Central. / defense response to bacterium; IBA:GO_Central. / innate immune response; IBA:GO_Central. / phagocytosis, engulfment; IBA:GO_Central. / phagocytosis, recognition; IBA:GO_Central. / positive regulation of B cell activation; IBA:GO_Central.	antigen binding; IBA:GO_Central. / immunoglobulin receptor binding; IBA:GO_Central.	blood microparticle; IBA:GO_Central. / external side of plasma membrane; IBA:GO_Central. / immunoglobulin complex, circulating; IBA:GO_Central.
A0A087WYE8	A0A087WYE8	IGHV1OR21-1	117	13023		56
A0A0B4J1V2	A0A0B4J1V2	IGHV2-26	119	13182																52			B cell receptor signaling pathway; IBA:GO_Central. / complement activation, classical pathway; IBA:GO_Central. / defense response to bacterium; IBA:GO_Central. / innate immune response; IBA:GO_Central. / phagocytosis, engulfment; IBA:GO_Central. / phagocytosis, recognition; IBA:GO_Central. / positive regulation of B cell activation; IBA:GO_Central.	antigen binding; IBA:GO_Central. / immunoglobulin receptor binding; IBA:GO_Central.	blood microparticle; IBA:GO_Central. / external side of plasma membrane; IBA:GO_Central. / immunoglobulin complex, circulating; IBA:GO_Central.
P01817	P01817	IGHV2-5	119	13231				78								42				77	53		complement activation; TAS:Reactome. / complement activation, classical pathway; TAS:Reactome. / Fc-epsilon receptor signaling pathway; TAS:Reactome. / Fc-gamma receptor signaling pathway involved in phagocytosis; TAS:Reactome. / immune response; NAS:UniProtKB. / leukocyte migration; TAS:Reactome. / receptor-mediated endocytosis; TAS:Reactome. / regulation of complement activation; TAS:Reactome. …	antigen binding; NAS:UniProtKB. / serine-type endopeptidase activity; TAS:Reactome.	extracellular region; TAS:Reactome. / plasma membrane; TAS:Reactome.
P01814	P01814	IGHV2-70	119	13260				83								46				58	58		complement activation; TAS:Reactome. / complement activation, classical pathway; TAS:Reactome. / Fc-epsilon receptor signaling pathway; TAS:Reactome. / Fc-gamma receptor signaling pathway involved in phagocytosis; TAS:Reactome. / immune response; NAS:UniProtKB. / leukocyte migration; TAS:Reactome. / receptor-mediated endocytosis; TAS:Reactome. / regulation of complement activation; TAS:Reactome. …	antigen binding; NAS:UniProtKB. / serine-type endopeptidase activity; TAS:Reactome.	extracellular region; TAS:Reactome. / plasma membrane; TAS:Reactome.
A0A0C4DH43	A0A0C4DH43	IGHV2-70D	119	13312				126								46		96		96	86		B cell receptor signaling pathway; IBA:GO_Central. / complement activation, classical pathway; IBA:GO_Central. / defense response to bacterium; IBA:GO_Central. / innate immune response; IBA:GO_Central. / phagocytosis, engulfment; IBA:GO_Central. / phagocytosis, recognition; IBA:GO_Central. / positive regulation of B cell activation; IBA:GO_Central.	antigen binding; IBA:GO_Central. / immunoglobulin receptor binding; IBA:GO_Central.	blood microparticle; IBA:GO_Central. / external side of plasma membrane; IBA:GO_Central. / immunoglobulin complex, circulating; IBA:GO_Central.
A0A0B4J2B6	A0A0B4J2B6	IGHV2OR16-5	119	13199				84								46				58	58		B cell receptor signaling pathway; IBA:GO_Central. / complement activation, classical pathway; IBA:GO_Central. / defense response to bacterium; IBA:GO_Central. / innate immune response; IBA:GO_Central. / phagocytosis, engulfment; IBA:GO_Central. / phagocytosis, recognition; IBA:GO_Central. / positive regulation of B cell activation; IBA:GO_Central.	antigen binding; IBA:GO_Central. / immunoglobulin receptor binding; IBA:GO_Central.	blood microparticle; IBA:GO_Central. / external side of plasma membrane; IBA:GO_Central. / immunoglobulin complex, circulating; IBA:GO_Central.
P01762	P01762	IGHV3-11	117	12909		132	138	239	133								142	131		351	332		complement activation; TAS:Reactome. / complement activation, classical pathway; TAS:Reactome. / Fc-epsilon receptor signaling pathway; TAS:Reactome. / Fc-gamma receptor signaling pathway involved in phagocytosis; TAS:Reactome. / immune response; NAS:UniProtKB. / leukocyte migration; TAS:Reactome. / receptor-mediated endocytosis; TAS:Reactome. / regulation of complement activation; TAS:Reactome. …	antigen binding; NAS:UniProtKB. / serine-type endopeptidase activity; TAS:Reactome.	extracellular region; TAS:Reactome. / plasma membrane; TAS:Reactome.
P01766	P01766	IGHV3-13	116	12506	79										131								complement activation; TAS:Reactome. / complement activation, classical pathway; TAS:Reactome. / Fc-epsilon receptor signaling pathway; TAS:Reactome. / Fc-gamma receptor signaling pathway involved in phagocytosis; TAS:Reactome. / immune response; NAS:UniProtKB. / leukocyte migration; TAS:Reactome. / receptor-mediated endocytosis; TAS:Reactome. / regulation of complement activation; TAS:Reactome. …	antigen binding; NAS:UniProtKB. / serine-type endopeptidase activity; TAS:Reactome.	blood microparticle; IDA:UniProtKB. / extracellular exosome; IDA:UniProtKB. / extracellular region; TAS:Reactome. / extracellular space; IDA:UniProtKB. / plasma membrane; TAS:Reactome.
A0A0B4J1V0	A0A0B4J1V0	IGHV3-15	119	12926		89		173										105					B cell receptor signaling pathway; IBA:GO_Central. / complement activation, classical pathway; IBA:GO_Central. / defense response to bacterium; IBA:GO_Central. / innate immune response; IBA:GO_Central. / phagocytosis, engulfment; IBA:GO_Central. / phagocytosis, recognition; IBA:GO_Central. / positive regulation of B cell activation; IBA:GO_Central.	antigen binding; IBA:GO_Central. / immunoglobulin receptor binding; IBA:GO_Central.	blood microparticle; IBA:GO_Central. / external side of plasma membrane; IBA:GO_Central. / immunoglobulin complex, circulating; IBA:GO_Central.
A0A0C4DH30	A0A0C4DH30	IGHV3-16	117	13070	54										102								B cell receptor signaling pathway; IBA:GO_Central. / complement activation, classical pathway; IBA:GO_Central. / defense response to bacterium; IBA:GO_Central. / innate immune response; IBA:GO_Central. / phagocytosis, engulfment; IBA:GO_Central. / phagocytosis, recognition; IBA:GO_Central. / positive regulation of B cell activation; IBA:GO_Central.	antigen binding; IBA:GO_Central. / immunoglobulin receptor binding; IBA:GO_Central.	blood microparticle; IBA:GO_Central. / external side of plasma membrane; IBA:GO_Central. / immunoglobulin complex, circulating; IBA:GO_Central.
A0A0B4J1V1	A0A0B4J1V1	IGHV3-21	117	12840			162		133							194				377	316		B cell receptor signaling pathway; IBA:GO_Central. / complement activation, classical pathway; IBA:GO_Central. / defense response to bacterium; IBA:GO_Central. / innate immune response; IBA:GO_Central. / phagocytosis, engulfment; IBA:GO_Central. / phagocytosis, recognition; IBA:GO_Central. / positive regulation of B cell activation; IBA:GO_Central.	antigen binding; IBA:GO_Central. / immunoglobulin receptor binding; IBA:GO_Central.	blood microparticle; IBA:GO_Central. / external side of plasma membrane; IBA:GO_Central. / immunoglobulin complex, circulating; IBA:GO_Central.
P01764	P01764	IGHV3-23	117	12582	85	221	226								140		155	231					B cell receptor signaling pathway; IBA:GO_Central. / complement activation; TAS:Reactome. / complement activation, classical pathway; IBA:GO_Central. / defense response to bacterium; IBA:GO_Central. / Fc-epsilon receptor signaling pathway; TAS:Reactome. / Fc-gamma receptor signaling pathway involved in phagocytosis; TAS:Reactome. / immune response; NAS:UniProtKB. / innate immune response; IBA:GO_…	antigen binding; IBA:GO_Central. / immunoglobulin receptor binding; IBA:GO_Central. / serine-type endopeptidase activity; TAS:Reactome.	blood microparticle; IDA:UniProtKB. / external side of plasma membrane; IBA:GO_Central. / extracellular exosome; IDA:UniProtKB. / extracellular region; TAS:Reactome. / extracellular space; IDA:UniProtKB. / immunoglobulin complex, circulating; IBA:GO_Central. / plasma membrane; TAS:Reactome.
P01768	P01768	IGHV3-30	117	12947	96			387		50						204				346	397		complement activation; TAS:Reactome. / complement activation, classical pathway; TAS:Reactome. / Fc-epsilon receptor signaling pathway; TAS:Reactome. / Fc-gamma receptor signaling pathway involved in phagocytosis; TAS:Reactome. / immune response; NAS:UniProtKB. / leukocyte migration; TAS:Reactome. / receptor-mediated endocytosis; TAS:Reactome. / regulation of complement activation; TAS:Reactome. …	antigen binding; NAS:UniProtKB. / serine-type endopeptidase activity; TAS:Reactome.	extracellular region; TAS:Reactome. / extracellular space; IDA:UniProtKB. / plasma membrane; TAS:Reactome.
P0DP02	P0DP02	IGHV3-30-3	117	12989	122		204			50													adaptive immune response; IEA:UniProtKB-KW.	antigen binding; IEA:UniProtKB-KW.	extracellular region; IEA:UniProtKB-SubCell. / plasma membrane; IEA:UniProtKB-SubCell.
P0DP03	P0DP03	IGHV3-30-5	117	12947	96			387		50						204				346	397		adaptive immune response; IEA:UniProtKB-KW.	antigen binding; IEA:UniProtKB-KW.	extracellular region; IEA:UniProtKB-SubCell. / plasma membrane; IEA:UniProtKB-SubCell.
P01772	P01772	IGHV3-33	117	13074	122		204			50													complement activation; TAS:Reactome. / complement activation, classical pathway; TAS:Reactome. / Fc-epsilon receptor signaling pathway; TAS:Reactome. / Fc-gamma receptor signaling pathway involved in phagocytosis; TAS:Reactome. / immune response; NAS:UniProtKB. / leukocyte migration; TAS:Reactome. / receptor-mediated endocytosis; TAS:Reactome. / regulation of complement activation; TAS:Reactome. …	antigen binding; NAS:UniProtKB. / serine-type endopeptidase activity; TAS:Reactome.	extracellular exosome; IDA:UniProtKB. / extracellular region; TAS:Reactome. / plasma membrane; TAS:Reactome.
A0A0C4DH35	A0A0C4DH35	IGHV3-35	117	12810	54										102						192		B cell receptor signaling pathway; IBA:GO_Central. / complement activation, classical pathway; IBA:GO_Central. / defense response to bacterium; IBA:GO_Central. / innate immune response; IBA:GO_Central. / phagocytosis, engulfment; IBA:GO_Central. / phagocytosis, recognition; IBA:GO_Central. / positive regulation of B cell activation; IBA:GO_Central.	antigen binding; IBA:GO_Central. / immunoglobulin receptor binding; IBA:GO_Central.	blood microparticle; IBA:GO_Central. / external side of plasma membrane; IBA:GO_Central. / immunoglobulin complex, circulating; IBA:GO_Central.
A0A0C4DH36	A0A0C4DH36	IGHV3-38	116	12759																	82		B cell receptor signaling pathway; IBA:GO_Central. / complement activation, classical pathway; IBA:GO_Central. / defense response to bacterium; IBA:GO_Central. / innate immune response; IBA:GO_Central. / phagocytosis, engulfment; IBA:GO_Central. / phagocytosis, recognition; IBA:GO_Central. / positive regulation of B cell activation; IBA:GO_Central.	antigen binding; IBA:GO_Central. / immunoglobulin receptor binding; IBA:GO_Central.	blood microparticle; IBA:GO_Central. / external side of plasma membrane; IBA:GO_Central. / immunoglobulin complex, circulating; IBA:GO_Central.
P0DP04	P0DP04	IGHV3-43D	118	13017				226															adaptive immune response; IEA:UniProtKB-KW.	antigen binding; IEA:UniProtKB-KW.	extracellular region; IEA:UniProtKB-SubCell. / plasma membrane; IEA:UniProtKB-SubCell.
P01763	P01763	IGHV3-48	117	12813	105			504	142						165	308							complement activation; TAS:Reactome. / complement activation, classical pathway; TAS:Reactome. / Fc-epsilon receptor signaling pathway; TAS:Reactome. / Fc-gamma receptor signaling pathway involved in phagocytosis; TAS:Reactome. / immune response; NAS:UniProtKB. / leukocyte migration; TAS:Reactome. / receptor-mediated endocytosis; TAS:Reactome. / regulation of complement activation; TAS:Reactome. …	antigen binding; NAS:UniProtKB. / serine-type endopeptidase activity; TAS:Reactome.	extracellular region; TAS:Reactome. / plasma membrane; TAS:Reactome.
A0A0A0MS15	A0A0A0MS15	IGHV3-49	119	13056	57			258							68	166		147					B cell receptor signaling pathway; IBA:GO_Central. / complement activation, classical pathway; IBA:GO_Central. / defense response to bacterium; IBA:GO_Central. / innate immune response; IBA:GO_Central. / phagocytosis, engulfment; IBA:GO_Central. / phagocytosis, recognition; IBA:GO_Central. / positive regulation of B cell activation; IBA:GO_Central.	antigen binding; IBA:GO_Central. / immunoglobulin receptor binding; IBA:GO_Central.	blood microparticle; IBA:GO_Central. / external side of plasma membrane; IBA:GO_Central. / immunoglobulin complex, circulating; IBA:GO_Central.
A0A075B6Q5	A0A075B6Q5	IGHV3-64	118	12891																178	226		B cell receptor signaling pathway; IBA:GO_Central. / complement activation, classical pathway; IBA:GO_Central. / defense response to bacterium; IBA:GO_Central. / innate immune response; IBA:GO_Central. / phagocytosis, engulfment; IBA:GO_Central. / phagocytosis, recognition; IBA:GO_Central. / positive regulation of B cell activation; IBA:GO_Central.	antigen binding; IBA:GO_Central. / immunoglobulin receptor binding; IBA:GO_Central.	blood microparticle; IBA:GO_Central. / external side of plasma membrane; IBA:GO_Central. / immunoglobulin complex, circulating; IBA:GO_Central.
A0A0J9YX35	A0A0J9YX35	IGHV3-64D	117	12823	54										102					238			adaptive immune response; IEA:UniProtKB-KW.	antigen binding; IEA:UniProtKB-KW.	extracellular region; IEA:UniProtKB-SubCell. / plasma membrane; IEA:UniProtKB-SubCell.
A0A0C4DH42	A0A0C4DH42	IGHV3-66	116	12698																256	280		B cell receptor signaling pathway; IBA:GO_Central. / complement activation, classical pathway; IBA:GO_Central. / defense response to bacterium; IBA:GO_Central. / innate immune response; IBA:GO_Central. / phagocytosis, engulfment; IBA:GO_Central. / phagocytosis, recognition; IBA:GO_Central. / positive regulation of B cell activation; IBA:GO_Central.	antigen binding; IBA:GO_Central. / immunoglobulin receptor binding; IBA:GO_Central.	blood microparticle; IBA:GO_Central. / external side of plasma membrane; IBA:GO_Central. / immunoglobulin complex, circulating; IBA:GO_Central.
P01780	P01780	IGHV3-7	117	12943	105				144						165					366	359		complement activation; TAS:Reactome. / complement activation, classical pathway; TAS:Reactome. / Fc-epsilon receptor signaling pathway; TAS:Reactome. / Fc-gamma receptor signaling pathway involved in phagocytosis; TAS:Reactome. / immune response; NAS:UniProtKB. / leukocyte migration; TAS:Reactome. / receptor-mediated endocytosis; TAS:Reactome. / regulation of complement activation; TAS:Reactome. …	antigen binding; NAS:UniProtKB. / serine-type endopeptidase activity; TAS:Reactome.	blood microparticle; IDA:UniProtKB. / extracellular exosome; IDA:UniProtKB. / extracellular region; TAS:Reactome. / plasma membrane; TAS:Reactome.
A0A0B4J1Y9	A0A0B4J1Y9	IGHV3-72	119	13203	54		168	345							102	257	124	242		281	272		B cell receptor signaling pathway; IBA:GO_Central. / complement activation, classical pathway; IBA:GO_Central. / defense response to bacterium; IBA:GO_Central. / innate immune response; IBA:GO_Central. / phagocytosis, engulfment; IBA:GO_Central. / phagocytosis, recognition; IBA:GO_Central. / positive regulation of B cell activation; IBA:GO_Central.	antigen binding; IBA:GO_Central. / immunoglobulin receptor binding; IBA:GO_Central.	blood microparticle; IBA:GO_Central. / external side of plasma membrane; IBA:GO_Central. / immunoglobulin complex, circulating; IBA:GO_Central.
A0A0B4J1V6	A0A0B4J1V6	IGHV3-73	119	12858																190	191		B cell receptor signaling pathway; IBA:GO_Central. / complement activation, classical pathway; IBA:GO_Central. / defense response to bacterium; IBA:GO_Central. / innate immune response; IBA:GO_Central. / phagocytosis, engulfment; IBA:GO_Central. / phagocytosis, recognition; IBA:GO_Central. / positive regulation of B cell activation; IBA:GO_Central.	antigen binding; IBA:GO_Central. / immunoglobulin receptor binding; IBA:GO_Central.	blood microparticle; IBA:GO_Central. / external side of plasma membrane; IBA:GO_Central. / immunoglobulin complex, circulating; IBA:GO_Central.
A0A0B4J1X5	A0A0B4J1X5	IGHV3-74	117	12840	109			427							171								B cell receptor signaling pathway; IBA:GO_Central. / complement activation, classical pathway; IBA:GO_Central. / defense response to bacterium; IBA:GO_Central. / innate immune response; IBA:GO_Central. / phagocytosis, engulfment; IBA:GO_Central. / phagocytosis, recognition; IBA:GO_Central. / positive regulation of B cell activation; IBA:GO_Central.	antigen binding; IBA:GO_Central. / immunoglobulin receptor binding; IBA:GO_Central.	blood microparticle; IBA:GO_Central. / external side of plasma membrane; IBA:GO_Central. / immunoglobulin complex, circulating; IBA:GO_Central.
P01782	P01782	IGHV3-9	118	12945	82	156									101		110			340	363		complement activation; TAS:Reactome. / complement activation, classical pathway; TAS:Reactome. / Fc-epsilon receptor signaling pathway; TAS:Reactome. / Fc-gamma receptor signaling pathway involved in phagocytosis; TAS:Reactome. / immune response; NAS:UniProtKB. / leukocyte migration; TAS:Reactome. / receptor-mediated endocytosis; TAS:Reactome. / regulation of complement activation; TAS:Reactome. …	antigen binding; NAS:UniProtKB. / serine-type endopeptidase activity; TAS:Reactome.	extracellular exosome; IDA:UniProtKB. / extracellular region; TAS:Reactome. / plasma membrane; TAS:Reactome.
A0A075B7D8	A0A075B7D8	IGHV3OR15-7	119	13080	54										102								B cell receptor signaling pathway; IBA:GO_Central. / complement activation, classical pathway; IBA:GO_Central. / defense response to bacterium; IBA:GO_Central. / innate immune response; IBA:GO_Central. / phagocytosis, engulfment; IBA:GO_Central. / phagocytosis, recognition; IBA:GO_Central. / positive regulation of B cell activation; IBA:GO_Central.	antigen binding; IBA:GO_Central. / immunoglobulin receptor binding; IBA:GO_Central.	blood microparticle; IBA:GO_Central. / external side of plasma membrane; IBA:GO_Central. / immunoglobulin complex, circulating; IBA:GO_Central.
A0A075B7B8	A0A075B7B8	IGHV3OR16-12	117	12875				130								99				153	169		B cell receptor signaling pathway; IBA:GO_Central. / complement activation, classical pathway; IBA:GO_Central. / defense response to bacterium; IBA:GO_Central. / innate immune response; IBA:GO_Central. / phagocytosis, engulfment; IBA:GO_Central. / phagocytosis, recognition; IBA:GO_Central. / positive regulation of B cell activation; IBA:GO_Central.	antigen binding; IBA:GO_Central. / immunoglobulin receptor binding; IBA:GO_Central.	blood microparticle; IBA:GO_Central. / external side of plasma membrane; IBA:GO_Central. / immunoglobulin complex, circulating; IBA:GO_Central.
A0A075B7E8	A0A075B7E8	IGHV3OR16-13	117	12904	83										138								B cell receptor signaling pathway; IBA:GO_Central. / complement activation, classical pathway; IBA:GO_Central. / defense response to bacterium; IBA:GO_Central. / innate immune response; IBA:GO_Central. / phagocytosis, engulfment; IBA:GO_Central. / phagocytosis, recognition; IBA:GO_Central. / positive regulation of B cell activation; IBA:GO_Central.	antigen binding; IBA:GO_Central. / immunoglobulin receptor binding; IBA:GO_Central.	blood microparticle; IBA:GO_Central. / external side of plasma membrane; IBA:GO_Central. / immunoglobulin complex, circulating; IBA:GO_Central.
A0A075B7F1	A0A075B7F1	IGHV3OR16-8	116	12703	54										102								B cell receptor signaling pathway; IBA:GO_Central. / complement activation, classical pathway; IBA:GO_Central. / defense response to bacterium; IBA:GO_Central. / innate immune response; IBA:GO_Central. / phagocytosis, engulfment; IBA:GO_Central. / phagocytosis, recognition; IBA:GO_Central. / positive regulation of B cell activation; IBA:GO_Central.	antigen binding; IBA:GO_Central. / immunoglobulin receptor binding; IBA:GO_Central.	blood microparticle; IBA:GO_Central. / external side of plasma membrane; IBA:GO_Central. / immunoglobulin complex, circulating; IBA:GO_Central.
S4R460	S4R460	IGHV3OR16-9	96	10429	79										131
A0A0C4DH34	A0A0C4DH34	IGHV4-28	117	13124			46	122												82	115		B cell receptor signaling pathway; IBA:GO_Central. / complement activation, classical pathway; IBA:GO_Central. / defense response to bacterium; IBA:GO_Central. / innate immune response; IBA:GO_Central. / phagocytosis, engulfment; IBA:GO_Central. / phagocytosis, recognition; IBA:GO_Central. / positive regulation of B cell activation; IBA:GO_Central.	antigen binding; IBA:GO_Central. / immunoglobulin receptor binding; IBA:GO_Central.	blood microparticle; IBA:GO_Central. / external side of plasma membrane; IBA:GO_Central. / immunoglobulin complex, circulating; IBA:GO_Central.
A0A087WSY4	A0A087WSY4	IGHV4-30-2	118	13025			41	269								117		65		156	228		B cell receptor signaling pathway; IBA:GO_Central. / complement activation, classical pathway; IBA:GO_Central. / defense response to bacterium; IBA:GO_Central. / innate immune response; IBA:GO_Central. / phagocytosis, engulfment; IBA:GO_Central. / phagocytosis, recognition; IBA:GO_Central. / positive regulation of B cell activation; IBA:GO_Central.	antigen binding; IBA:GO_Central. / immunoglobulin receptor binding; IBA:GO_Central.	blood microparticle; IBA:GO_Central. / external side of plasma membrane; IBA:GO_Central. / immunoglobulin complex, circulating; IBA:GO_Central.
P0DP06	P0DP06	IGHV4-30-4	118	13156						47			47		124	185		65		177	248		adaptive immune response; IEA:UniProtKB-KW.	antigen binding; IEA:UniProtKB-KW.	extracellular region; IEA:UniProtKB-SubCell. / plasma membrane; IEA:UniProtKB-SubCell.
P0DP07	P0DP07	IGHV4-31	118	13095						47			47		124	223		65		177	248		adaptive immune response; IEA:UniProtKB-KW.	antigen binding; IEA:UniProtKB-KW.	extracellular region; IEA:UniProtKB-SubCell. / plasma membrane; IEA:UniProtKB-SubCell.
P06331	P06331	IGHV4-34	123	13815						47			47		124	200		65		164	238		complement activation; TAS:Reactome. / complement activation, classical pathway; TAS:Reactome. / Fc-epsilon receptor signaling pathway; TAS:Reactome. / Fc-gamma receptor signaling pathway involved in phagocytosis; TAS:Reactome. / immune response; NAS:UniProtKB. / leukocyte migration; TAS:Reactome. / receptor-mediated endocytosis; TAS:Reactome. / regulation of complement activation; TAS:Reactome. …	antigen binding; NAS:UniProtKB. / serine-type endopeptidase activity; TAS:Reactome.	extracellular region; TAS:Reactome. / plasma membrane; TAS:Reactome.
P0DP08	P0DP08	IGHV4-38-2	117	13016						47			47		124	158		65		177	248		adaptive immune response; IEA:UniProtKB-KW.	antigen binding; IEA:UniProtKB-KW.	extracellular region; IEA:UniProtKB-SubCell. / plasma membrane; IEA:UniProtKB-SubCell.
P01824	P01824	IGHV4-39	125	13917						47			47		124	185		65		177	248		complement activation; TAS:Reactome. / complement activation, classical pathway; TAS:Reactome. / Fc-epsilon receptor signaling pathway; TAS:Reactome. / Fc-gamma receptor signaling pathway involved in phagocytosis; TAS:Reactome. / immune response; NAS:UniProtKB. / leukocyte migration; TAS:Reactome. / receptor-mediated endocytosis; TAS:Reactome. / regulation of complement activation; TAS:Reactome. …	antigen binding; NAS:UniProtKB. / serine-type endopeptidase activity; TAS:Reactome.	extracellular region; TAS:Reactome. / plasma membrane; TAS:Reactome.
A0A075B6R2	A0A075B6R2	IGHV4-4	117	12848		84	48	269								187		99		146	220		B cell receptor signaling pathway; IBA:GO_Central. / complement activation, classical pathway; IBA:GO_Central. / defense response to bacterium; IBA:GO_Central. / innate immune response; IBA:GO_Central. / phagocytosis, engulfment; IBA:GO_Central. / phagocytosis, recognition; IBA:GO_Central. / positive regulation of B cell activation; IBA:GO_Central.	antigen binding; IBA:GO_Central. / immunoglobulin receptor binding; IBA:GO_Central.	blood microparticle; IBA:GO_Central. / external side of plasma membrane; IBA:GO_Central. / immunoglobulin complex, circulating; IBA:GO_Central.
P01825	P01825	IGHV4-59	116	12936				415		47			47		124	197		62		164	238		complement activation; TAS:Reactome. / complement activation, classical pathway; TAS:Reactome. / Fc-epsilon receptor signaling pathway; TAS:Reactome. / Fc-gamma receptor signaling pathway involved in phagocytosis; TAS:Reactome. / immune response; NAS:UniProtKB. / leukocyte migration; TAS:Reactome. / receptor-mediated endocytosis; TAS:Reactome. / regulation of complement activation; TAS:Reactome. …	antigen binding; NAS:UniProtKB. / serine-type endopeptidase activity; TAS:Reactome.	extracellular exosome; IDA:UniProtKB. / extracellular region; TAS:Reactome. / plasma membrane; TAS:Reactome.
A0A0C4DH41	A0A0C4DH41	IGHV4-61	118	13066				417		47			47		124	200		65		164	238		B cell receptor signaling pathway; IBA:GO_Central. / complement activation, classical pathway; IBA:GO_Central. / defense response to bacterium; IBA:GO_Central. / innate immune response; IBA:GO_Central. / phagocytosis, engulfment; IBA:GO_Central. / phagocytosis, recognition; IBA:GO_Central. / positive regulation of B cell activation; IBA:GO_Central.	antigen binding; IBA:GO_Central. / immunoglobulin receptor binding; IBA:GO_Central.	blood microparticle; IBA:GO_Central. / external side of plasma membrane; IBA:GO_Central. / immunoglobulin complex, circulating; IBA:GO_Central.
A0A075B7B6	A0A075B7B6	IGHV4OR15-8	117	12999		48	48
A0A0J9YXX1	A0A0J9YXX1	IGHV5-10-1	117	12773			121	257					55			170		221					adaptive immune response; IEA:UniProtKB-KW.	antigen binding; IEA:UniProtKB-KW.	extracellular region; IEA:UniProtKB-SubCell. / plasma membrane; IEA:UniProtKB-SubCell.
A0A0C4DH38	A0A0C4DH38	IGHV5-51	117	12675			121	317					55			170		221		257	345		B cell receptor signaling pathway; IBA:GO_Central. / complement activation, classical pathway; IBA:GO_Central. / defense response to bacterium; IBA:GO_Central. / innate immune response; IBA:GO_Central. / phagocytosis, engulfment; IBA:GO_Central. / phagocytosis, recognition; IBA:GO_Central. / positive regulation of B cell activation; IBA:GO_Central.	antigen binding; IBA:GO_Central. / immunoglobulin receptor binding; IBA:GO_Central.	blood microparticle; IBA:GO_Central. / external side of plasma membrane; IBA:GO_Central. / immunoglobulin complex, circulating; IBA:GO_Central.
A0A0B4J1U7	A0A0B4J1U7	IGHV6-1	121	13481				78										74		115	74		B cell receptor signaling pathway; IBA:GO_Central. / complement activation, classical pathway; IBA:GO_Central. / defense response to bacterium; IBA:GO_Central. / innate immune response; IBA:GO_Central. / phagocytosis, engulfment; IBA:GO_Central. / phagocytosis, recognition; IBA:GO_Central. / positive regulation of B cell activation; IBA:GO_Central.	antigen binding; IBA:GO_Central. / immunoglobulin receptor binding; IBA:GO_Central.	blood microparticle; IBA:GO_Central. / external side of plasma membrane; IBA:GO_Central. / immunoglobulin complex, circulating; IBA:GO_Central.
P01834	P01834	IGKC	107	11765		587	707	1362	150	156	316	289	838		349	414	251	712	232	1618	1300		B cell receptor signaling pathway; IBA:GO_Central. / complement activation; TAS:Reactome. / complement activation, classical pathway; IBA:GO_Central. / defense response to bacterium; IBA:GO_Central. / Fc-epsilon receptor signaling pathway; TAS:Reactome. / Fc-gamma receptor signaling pathway involved in phagocytosis; TAS:Reactome. / immune response; NAS:UniProtKB. / innate immune response; IBA:GO_…	antigen binding; IBA:GO_Central. / immunoglobulin receptor binding; IBA:GO_Central. / serine-type endopeptidase activity; TAS:Reactome.	blood microparticle; IDA:UniProtKB. / external side of plasma membrane; IBA:GO_Central. / extracellular exosome; IDA:UniProtKB. / extracellular region; TAS:Reactome. / extracellular space; IDA:UniProtKB. / immunoglobulin complex, circulating; IBA:GO_Central. / plasma membrane; TAS:Reactome.
A0A0C4DH73	A0A0C4DH73	IGKV1-12	117	12645	91			417							133	261		170		328	360		complement activation; TAS:Reactome. / complement activation, classical pathway; TAS:Reactome. / Fc-epsilon receptor signaling pathway; TAS:Reactome. / Fc-gamma receptor signaling pathway involved in phagocytosis; TAS:Reactome. / immune response; IBA:GO_Central. / immunoglobulin production; IBA:GO_Central. / leukocyte migration; TAS:Reactome. / receptor-mediated endocytosis; TAS:Reactome. / regul…	antigen binding; IEA:UniProtKB-KW. / serine-type endopeptidase activity; TAS:Reactome.	extracellular region; TAS:Reactome. / extracellular space; IBA:GO_Central. / plasma membrane; TAS:Reactome.
P0DP09	P0DP09	IGKV1-13	117	12569	91																		adaptive immune response; IEA:UniProtKB-KW.	antigen binding; IEA:UniProtKB-KW.	extracellular region; IEA:UniProtKB-SubCell. / plasma membrane; IEA:UniProtKB-SubCell.
P04430	P04430	IGKV1-16	117	12618						47	95	72			122	226			61				complement activation; TAS:Reactome. / complement activation, classical pathway; TAS:Reactome. / Fc-epsilon receptor signaling pathway; TAS:Reactome. / Fc-gamma receptor signaling pathway involved in phagocytosis; TAS:Reactome. / immune response; NAS:UniProtKB. / leukocyte migration; TAS:Reactome. / receptor-mediated endocytosis; TAS:Reactome. / regulation of complement activation; TAS:Reactome. …	antigen binding; NAS:UniProtKB. / serine-type endopeptidase activity; TAS:Reactome.	extracellular exosome; IDA:UniProtKB. / extracellular region; TAS:Reactome. / plasma membrane; TAS:Reactome.
P01599	P01599	IGKV1-17	117	12779	129	258				89	95	72			191		127		61				complement activation; TAS:Reactome. / complement activation, classical pathway; TAS:Reactome. / Fc-epsilon receptor signaling pathway; TAS:Reactome. / Fc-gamma receptor signaling pathway involved in phagocytosis; TAS:Reactome. / immune response; NAS:UniProtKB. / leukocyte migration; TAS:Reactome. / receptor-mediated endocytosis; TAS:Reactome. / regulation of complement activation; TAS:Reactome. …	antigen binding; NAS:UniProtKB. / serine-type endopeptidase activity; TAS:Reactome.	blood microparticle; IDA:UniProtKB. / extracellular exosome; IDA:UniProtKB. / extracellular region; TAS:Reactome. / plasma membrane; TAS:Reactome.
A0A075B6S5	A0A075B6S5	IGKV1-27	117	12712		248	237			47	95	112	171		122			195	61				adaptive immune response; IEA:UniProtKB-KW. / immune response; IBA:GO_Central. / immunoglobulin production; IBA:GO_Central.	antigen binding; IEA:UniProtKB-KW.	extracellular space; IBA:GO_Central. / plasma membrane; IEA:UniProtKB-SubCell.
P01594	P01594	IGKV1-33	117	12848				290		47	95	72			122				61	416	371		complement activation; TAS:Reactome. / complement activation, classical pathway; TAS:Reactome. / Fc-epsilon receptor signaling pathway; TAS:Reactome. / Fc-gamma receptor signaling pathway involved in phagocytosis; TAS:Reactome. / immune response; NAS:UniProtKB. / leukocyte migration; TAS:Reactome. / receptor-mediated endocytosis; TAS:Reactome. / regulation of complement activation; TAS:Reactome. …	antigen binding; NAS:UniProtKB. / identical protein binding; IPI:IntAct. / serine-type endopeptidase activity; TAS:Reactome.	blood microparticle; IDA:UniProtKB. / extracellular exosome; IDA:UniProtKB. / extracellular region; TAS:Reactome. / plasma membrane; TAS:Reactome.
P01597	P01597	IGKV1-39	117	12737	129	231				89	95	72			193		127		61				complement activation; TAS:Reactome. / complement activation, classical pathway; TAS:Reactome. / Fc-epsilon receptor signaling pathway; TAS:Reactome. / Fc-gamma receptor signaling pathway involved in phagocytosis; TAS:Reactome. / immune response; NAS:UniProtKB. / leukocyte migration; TAS:Reactome. / receptor-mediated endocytosis; TAS:Reactome. / regulation of complement activation; TAS:Reactome. …	antigen binding; NAS:UniProtKB. / serine-type endopeptidase activity; TAS:Reactome.	blood microparticle; IDA:UniProtKB. / extracellular exosome; IDA:UniProtKB. / extracellular region; TAS:Reactome. / plasma membrane; TAS:Reactome.
P01602	P01602	IGKV1-5	117	12782	89	146	205	196					216		100	179		192		286	348		complement activation; TAS:Reactome. / complement activation, classical pathway; TAS:Reactome. / Fc-epsilon receptor signaling pathway; TAS:Reactome. / Fc-gamma receptor signaling pathway involved in phagocytosis; TAS:Reactome. / immune response; IBA:GO_Central. / immunoglobulin production; IBA:GO_Central. / leukocyte migration; TAS:Reactome. / receptor-mediated endocytosis; TAS:Reactome. / regul…	antigen binding; NAS:UniProtKB. / serine-type endopeptidase activity; TAS:Reactome.	blood microparticle; IDA:UniProtKB. / extracellular exosome; IDA:UniProtKB. / extracellular region; TAS:Reactome. / plasma membrane; TAS:Reactome.
A0A0C4DH72	A0A0C4DH72	IGKV1-6	117	12697	91			502												505	542		adaptive immune response; IEA:UniProtKB-KW. / immune response; IBA:GO_Central. / immunoglobulin production; IBA:GO_Central.	antigen binding; IEA:UniProtKB-KW.	extracellular space; IBA:GO_Central. / plasma membrane; IEA:UniProtKB-SubCell.
A0A0C4DH67	A0A0C4DH67	IGKV1-8	115	12537				348												253	281		adaptive immune response; IEA:UniProtKB-KW.	antigen binding; IEA:UniProtKB-KW.	extracellular region; IEA:UniProtKB-SubCell. / plasma membrane; IEA:UniProtKB-SubCell.
P01611	P01611	IGKV1D-12	117	12620	91			417							133	261		170		328	360		complement activation; TAS:Reactome. / complement activation, classical pathway; TAS:Reactome. / Fc-epsilon receptor signaling pathway; TAS:Reactome. / Fc-gamma receptor signaling pathway involved in phagocytosis; TAS:Reactome. / immune response; NAS:UniProtKB. / leukocyte migration; TAS:Reactome. / receptor-mediated endocytosis; TAS:Reactome. / regulation of complement activation; TAS:Reactome. …	antigen binding; NAS:UniProtKB. / serine-type endopeptidase activity; TAS:Reactome.	blood microparticle; IDA:UniProtKB. / extracellular exosome; IDA:UniProtKB. / extracellular region; TAS:Reactome. / plasma membrane; TAS:Reactome.
A0A0B4J2D9	A0A0B4J2D9	IGKV1D-13	117	12569	91																		adaptive immune response; IEA:UniProtKB-KW. / immune response; IBA:GO_Central. / immunoglobulin production; IBA:GO_Central.	antigen binding; IEA:UniProtKB-KW.	extracellular space; IBA:GO_Central. / plasma membrane; IEA:UniProtKB-SubCell.
P01601	P01601	IGKV1D-16	117	12730	129	261				89	95	72			193		127		61				complement activation; TAS:Reactome. / complement activation, classical pathway; TAS:Reactome. / Fc-epsilon receptor signaling pathway; TAS:Reactome. / Fc-gamma receptor signaling pathway involved in phagocytosis; TAS:Reactome. / immune response; IBA:GO_Central. / immunoglobulin production; IBA:GO_Central. / leukocyte migration; TAS:Reactome. / receptor-mediated endocytosis; TAS:Reactome. / regul…	antigen binding; NAS:UniProtKB. / serine-type endopeptidase activity; TAS:Reactome.	extracellular exosome; IDA:UniProtKB. / extracellular region; TAS:Reactome. / extracellular space; IBA:GO_Central. / plasma membrane; TAS:Reactome.
A0A075B6S4	A0A075B6S4	IGKV1D-17	117	12835	91																		adaptive immune response; IEA:UniProtKB-KW. / immune response; IBA:GO_Central. / immunoglobulin production; IBA:GO_Central.	antigen binding; IEA:UniProtKB-KW.	extracellular space; IBA:GO_Central. / plasma membrane; IEA:UniProtKB-SubCell.
P01593	P01593	IGKV1D-33	117	12848				290		47	95	72			122				61	416	371		complement activation; TAS:Reactome. / complement activation, classical pathway; TAS:Reactome. / Fc-epsilon receptor signaling pathway; TAS:Reactome. / Fc-gamma receptor signaling pathway involved in phagocytosis; TAS:Reactome. / immune response; NAS:UniProtKB. / leukocyte migration; TAS:Reactome. / receptor-mediated endocytosis; TAS:Reactome. / regulation of complement activation; TAS:Reactome. …	antigen binding; NAS:UniProtKB. / serine-type endopeptidase activity; TAS:Reactome.	blood microparticle; IDA:UniProtKB. / extracellular exosome; IDA:UniProtKB. / extracellular region; TAS:Reactome. / plasma membrane; TAS:Reactome.
A0A075B6S9	A0A075B6S9	IGKV1D-37	117	12688				238								82				249	197		immune response; IBA:GO_Central. / immunoglobulin production; IBA:GO_Central.		extracellular space; IBA:GO_Central.
P04432	P04432	IGKV1D-39	117	12737	129	231				89	95	72			193		127		61				complement activation; TAS:Reactome. / complement activation, classical pathway; TAS:Reactome. / Fc-epsilon receptor signaling pathway; TAS:Reactome. / Fc-gamma receptor signaling pathway involved in phagocytosis; TAS:Reactome. / immune response; NAS:UniProtKB. / leukocyte migration; TAS:Reactome. / receptor-mediated endocytosis; TAS:Reactome. / regulation of complement activation; TAS:Reactome. …	antigen binding; NAS:UniProtKB. / serine-type endopeptidase activity; TAS:Reactome.	extracellular region; TAS:Reactome. / plasma membrane; TAS:Reactome.
A0A0B4J1Z2	A0A0B4J1Z2	IGKV1D-43	117	12989	91																		adaptive immune response; IEA:UniProtKB-KW. / immune response; IBA:GO_Central. / immunoglobulin production; IBA:GO_Central.	antigen binding; IEA:UniProtKB-KW.	extracellular space; IBA:GO_Central. / plasma membrane; IEA:UniProtKB-SubCell.
A0A087WSZ0	A0A087WSZ0	IGKV1D-8	117	12837				341															adaptive immune response; IEA:UniProtKB-KW. / immune response; IBA:GO_Central. / immunoglobulin production; IBA:GO_Central.	antigen binding; IEA:UniProtKB-KW.	extracellular space; IBA:GO_Central. / plasma membrane; IEA:UniProtKB-SubCell.
A0A075B7D4	A0A075B7D4	IGKV1OR2-108	117	12535	91																		immune response; IBA:GO_Central. / immunoglobulin production; IBA:GO_Central.		extracellular space; IBA:GO_Central.
A0A0C4DH68	A0A0C4DH68	IGKV2-24	120	13079	53	65	60	84					74		56	64		94		106	111		adaptive immune response; IEA:UniProtKB-KW. / immune response; IBA:GO_Central. / immunoglobulin production; IBA:GO_Central.	antigen binding; IEA:UniProtKB-KW.	extracellular space; IBA:GO_Central. / plasma membrane; IEA:UniProtKB-SubCell.
A0A075B6P5	A0A075B6P5	IGKV2-28	120	12957	66	51	124	133	60				53		104	89	87	80		283	149		complement activation; TAS:Reactome. / complement activation, classical pathway; TAS:Reactome. / Fc-epsilon receptor signaling pathway; TAS:Reactome. / Fc-gamma receptor signaling pathway involved in phagocytosis; TAS:Reactome. / immune response; IBA:GO_Central. / immunoglobulin production; IBA:GO_Central. / leukocyte migration; TAS:Reactome. / receptor-mediated endocytosis; TAS:Reactome. / regul…	antigen binding; IEA:UniProtKB-KW. / serine-type endopeptidase activity; TAS:Reactome.	extracellular region; TAS:Reactome. / extracellular space; IBA:GO_Central. / plasma membrane; TAS:Reactome.
A2NJV5	A2NJV5	IGKV2-29	120	13085	66	51	124		60				53				87	113			116		complement activation; TAS:Reactome. / complement activation, classical pathway; TAS:Reactome. / Fc-epsilon receptor signaling pathway; TAS:Reactome. / Fc-gamma receptor signaling pathway involved in phagocytosis; TAS:Reactome. / leukocyte migration; TAS:Reactome. / receptor-mediated endocytosis; TAS:Reactome. / regulation of complement activation; TAS:Reactome. / regulation of immune response; T…	antigen binding; IEA:UniProtKB-KW. / serine-type endopeptidase activity; TAS:Reactome.	extracellular region; TAS:Reactome. / plasma membrane; TAS:Reactome.
P06310	P06310	IGKV2-30	120	13185	66	51	124		60				53				87	80			53		complement activation; TAS:Reactome. / complement activation, classical pathway; TAS:Reactome. / Fc-epsilon receptor signaling pathway; TAS:Reactome. / Fc-gamma receptor signaling pathway involved in phagocytosis; TAS:Reactome. / immune response; NAS:UniProtKB. / leukocyte migration; TAS:Reactome. / receptor-mediated endocytosis; TAS:Reactome. / regulation of complement activation; TAS:Reactome. …	antigen binding; NAS:UniProtKB. / serine-type endopeptidase activity; TAS:Reactome.	blood microparticle; IDA:UniProtKB. / extracellular exosome; IDA:UniProtKB. / extracellular region; TAS:Reactome. / plasma membrane; TAS:Reactome.
A0A087WW87	A0A087WW87	IGKV2-40	121	13310	66	51	124		60				53				87	80			112		adaptive immune response; IEA:UniProtKB-KW.	antigen binding; IEA:UniProtKB-KW.	extracellular region; IEA:UniProtKB-SubCell. / plasma membrane; IEA:UniProtKB-SubCell.
A0A075B6R9	A0A075B6R9	IGKV2D-24	120	13079	53	65	60	84					74		56	64		94		106	111		immune response; IBA:GO_Central. / immunoglobulin production; IBA:GO_Central.		extracellular space; IBA:GO_Central.
A0A0A0MRZ7	A0A0A0MRZ7	IGKV2D-26	120	13297	66	51	124		60				53				114	113			85		adaptive immune response; IEA:UniProtKB-KW. / immune response; IBA:GO_Central. / immunoglobulin production; IBA:GO_Central.	antigen binding; IEA:UniProtKB-KW.	extracellular space; IBA:GO_Central. / plasma membrane; IEA:UniProtKB-SubCell.
P01615	P01615	IGKV2D-28	120	12957	66	51	124	133	60				53		104	89	87	80		283	149		complement activation; TAS:Reactome. / complement activation, classical pathway; TAS:Reactome. / Fc-epsilon receptor signaling pathway; TAS:Reactome. / Fc-gamma receptor signaling pathway involved in phagocytosis; TAS:Reactome. / immune response; NAS:UniProtKB. / leukocyte migration; TAS:Reactome. / receptor-mediated endocytosis; TAS:Reactome. / regulation of complement activation; TAS:Reactome. …	antigen binding; NAS:UniProtKB. / serine-type endopeptidase activity; TAS:Reactome.	blood microparticle; IDA:UniProtKB. / extracellular exosome; IDA:UniProtKB. / extracellular region; TAS:Reactome. / plasma membrane; TAS:Reactome.
A0A075B6S2	A0A075B6S2	IGKV2D-29	120	13143	66	51	124		60				53				114	113			85		adaptive immune response; IEA:UniProtKB-KW. / immune response; IBA:GO_Central. / immunoglobulin production; IBA:GO_Central.	antigen binding; IEA:UniProtKB-KW.	extracellular space; IBA:GO_Central. / plasma membrane; IEA:UniProtKB-SubCell.
A0A075B6S6	A0A075B6S6	IGKV2D-30	120	13215	66	51	124		60				53				87	80			53		complement activation; TAS:Reactome. / complement activation, classical pathway; TAS:Reactome. / Fc-epsilon receptor signaling pathway; TAS:Reactome. / Fc-gamma receptor signaling pathway involved in phagocytosis; TAS:Reactome. / immune response; IBA:GO_Central. / immunoglobulin production; IBA:GO_Central. / leukocyte migration; TAS:Reactome. / receptor-mediated endocytosis; TAS:Reactome. / regul…	antigen binding; IEA:UniProtKB-KW. / serine-type endopeptidase activity; TAS:Reactome.	extracellular region; TAS:Reactome. / extracellular space; IBA:GO_Central. / plasma membrane; TAS:Reactome.
P01614	P01614	IGKV2D-40	121	13310	66	51	124		60				53				87	80			112		complement activation; TAS:Reactome. / complement activation, classical pathway; TAS:Reactome. / Fc-epsilon receptor signaling pathway; TAS:Reactome. / Fc-gamma receptor signaling pathway involved in phagocytosis; TAS:Reactome. / immune response; NAS:UniProtKB. / leukocyte migration; TAS:Reactome. / receptor-mediated endocytosis; TAS:Reactome. / regulation of complement activation; TAS:Reactome. …	antigen binding; NAS:UniProtKB. / serine-type endopeptidase activity; TAS:Reactome.	blood microparticle; IDA:UniProtKB. / extracellular exosome; IDA:UniProtKB. / extracellular region; TAS:Reactome. / plasma membrane; TAS:Reactome.
P04433	P04433	IGKV3-11	115	12575		113	78	147					96		43	77		97		150			complement activation; TAS:Reactome. / complement activation, classical pathway; TAS:Reactome. / Fc-epsilon receptor signaling pathway; TAS:Reactome. / Fc-gamma receptor signaling pathway involved in phagocytosis; TAS:Reactome. / immune response; NAS:UniProtKB. / leukocyte migration; TAS:Reactome. / receptor-mediated endocytosis; TAS:Reactome. / regulation of complement activation; TAS:Reactome. …	antigen binding; NAS:UniProtKB. / serine-type endopeptidase activity; TAS:Reactome.	blood microparticle; IDA:UniProtKB. / extracellular exosome; IDA:UniProtKB. / extracellular region; TAS:Reactome. / plasma membrane; TAS:Reactome.
P01624	P01624	IGKV3-15	115	12496			114	180					57		88	140				135	122		complement activation; TAS:Reactome. / complement activation, classical pathway; TAS:Reactome. / Fc-epsilon receptor signaling pathway; TAS:Reactome. / Fc-gamma receptor signaling pathway involved in phagocytosis; TAS:Reactome. / immune response; NAS:UniProtKB. / leukocyte migration; TAS:Reactome. / receptor-mediated endocytosis; TAS:Reactome. / regulation of complement activation; TAS:Reactome. …	antigen binding; NAS:UniProtKB. / serine-type endopeptidase activity; TAS:Reactome.	blood microparticle; IDA:UniProtKB. / extracellular exosome; IDA:UniProtKB. / extracellular region; TAS:Reactome. / plasma membrane; TAS:Reactome.
P01619	P01619	IGKV3-20	116	12557		64		336				78	86		62	104		42		290	173		antibacterial humoral response; IDA:UniProtKB. / complement activation; TAS:Reactome. / complement activation, classical pathway; TAS:Reactome. / Fc-epsilon receptor signaling pathway; TAS:Reactome. / Fc-gamma receptor signaling pathway involved in phagocytosis; TAS:Reactome. / glomerular filtration; IMP:UniProtKB. / immune response; NAS:UniProtKB. / leukocyte migration; TAS:Reactome. / receptor-…	antigen binding; NAS:UniProtKB. / serine-type endopeptidase activity; TAS:Reactome.	blood microparticle; IDA:UniProtKB. / extracellular exosome; IDA:UniProtKB. / extracellular region; TAS:Reactome. / extracellular space; IDA:UniProtKB. / monomeric IgA immunoglobulin complex; IDA:UniProtKB. / pentameric IgM immunoglobulin complex; IDA:UniProtKB. / plasma membrane; TAS:Reactome. / secretory IgA immunoglobulin complex; IDA:UniProtKB.
A0A0A0MRZ8	A0A0A0MRZ8	IGKV3D-11	115	12625		113	78	147					96		43	77		97		150			adaptive immune response; IEA:UniProtKB-KW. / immune response; IBA:GO_Central. / immunoglobulin production; IBA:GO_Central.	antigen binding; IEA:UniProtKB-KW.	extracellular space; IBA:GO_Central. / plasma membrane; IEA:UniProtKB-SubCell.
A0A087WSY6	A0A087WSY6	IGKV3D-15	115	12534			112	205					57		88	107					117		adaptive immune response; IEA:UniProtKB-KW. / immune response; IBA:GO_Central. / immunoglobulin production; IBA:GO_Central.	antigen binding; IEA:UniProtKB-KW.	extracellular space; IBA:GO_Central. / plasma membrane; IEA:UniProtKB-SubCell.
A0A0C4DH25	A0A0C4DH25	IGKV3D-20	116	12515			81	225							43						158		complement activation; TAS:Reactome. / complement activation, classical pathway; TAS:Reactome. / Fc-epsilon receptor signaling pathway; TAS:Reactome. / Fc-gamma receptor signaling pathway involved in phagocytosis; TAS:Reactome. / immune response; IBA:GO_Central. / immunoglobulin production; IBA:GO_Central. / leukocyte migration; TAS:Reactome. / receptor-mediated endocytosis; TAS:Reactome. / regul…	antigen binding; IEA:UniProtKB-KW. / serine-type endopeptidase activity; TAS:Reactome.	extracellular region; TAS:Reactome. / extracellular space; IBA:GO_Central. / plasma membrane; TAS:Reactome.
P06312	P06312	IGKV4-1	121	13380				171								130		94		192	178		complement activation; TAS:Reactome. / complement activation, classical pathway; TAS:Reactome. / Fc-epsilon receptor signaling pathway; TAS:Reactome. / Fc-gamma receptor signaling pathway involved in phagocytosis; TAS:Reactome. / immune response; IBA:GO_Central. / immunoglobulin production; IBA:GO_Central. / leukocyte migration; TAS:Reactome. / receptor-mediated endocytosis; TAS:Reactome. / regul…	antigen binding; NAS:UniProtKB. / serine-type endopeptidase activity; TAS:Reactome.	blood microparticle; IDA:UniProtKB. / extracellular exosome; IDA:UniProtKB. / extracellular region; TAS:Reactome. / plasma membrane; TAS:Reactome.
A0A0C4DH24	A0A0C4DH24	IGKV6-21	114	12430				76								48				42			adaptive immune response; IEA:UniProtKB-KW. / immune response; IBA:GO_Central. / immunoglobulin production; IBA:GO_Central.	antigen binding; IEA:UniProtKB-KW.	extracellular space; IBA:GO_Central. / plasma membrane; IEA:UniProtKB-SubCell.
P0CG04	P0CG04	IGLC1	106	11348							105				144				51				B cell receptor signaling pathway; IBA:GO_Central. / complement activation; TAS:Reactome. / complement activation, classical pathway; IBA:GO_Central. / defense response to bacterium; IBA:GO_Central. / Fc-epsilon receptor signaling pathway; TAS:Reactome. / Fc-gamma receptor signaling pathway involved in phagocytosis; TAS:Reactome. / immune response; NAS:UniProtKB. / innate immune response; IBA:GO_…	antigen binding; IBA:GO_Central. / immunoglobulin receptor binding; IBA:GO_Central. / serine-type endopeptidase activity; TAS:Reactome.	blood microparticle; IDA:UniProtKB. / external side of plasma membrane; IBA:GO_Central. / extracellular exosome; IDA:UniProtKB. / extracellular region; TAS:Reactome. / extracellular space; IDA:UniProtKB. / immunoglobulin complex, circulating; IBA:GO_Central. / plasma membrane; TAS:Reactome.
P0DOY2	P0DOY2	IGLC2	106	11294	123		195	530		97	105		199		128	239		247	51	416	414		adaptive immune response; IEA:UniProtKB-KW.	antigen binding; IEA:UniProtKB-KW.	blood microparticle; IDA:UniProtKB. / extracellular exosome; IDA:UniProtKB. / extracellular space; IDA:UniProtKB. / plasma membrane; IEA:UniProtKB-SubCell.
P0DOY3	P0DOY3	IGLC3	106	11266	123		195	530		97	105		199		128	239		247	51	416	414		adaptive immune response; IEA:UniProtKB-KW.	antigen binding; IEA:UniProtKB-KW.	blood microparticle; IDA:UniProtKB. / extracellular exosome; IDA:UniProtKB. / extracellular space; IDA:UniProtKB. / plasma membrane; IEA:UniProtKB-SubCell.
P0CF74	P0CF74	IGLC6	106	11277	100	228	280	648			105	90	206		128				51	333	358		B cell receptor signaling pathway; IBA:GO_Central. / complement activation; TAS:Reactome. / complement activation, classical pathway; IBA:GO_Central. / defense response to bacterium; IBA:GO_Central. / Fc-epsilon receptor signaling pathway; TAS:Reactome. / Fc-gamma receptor signaling pathway involved in phagocytosis; TAS:Reactome. / innate immune response; IBA:GO_Central. / leukocyte migration; TA…	antigen binding; IBA:GO_Central. / immunoglobulin receptor binding; IBA:GO_Central. / serine-type endopeptidase activity; TAS:Reactome.	blood microparticle; IBA:GO_Central. / external side of plasma membrane; IBA:GO_Central. / extracellular region; TAS:Reactome. / extracellular space; IDA:UniProtKB. / immunoglobulin complex, circulating; IBA:GO_Central. / plasma membrane; TAS:Reactome.
P15814	P15814	IGLL1	213	22963				91		43		42	43							70	69	hsa: IGLL5 hsa: IGLL1	B cell receptor signaling pathway; IBA:GO_Central. / complement activation, classical pathway; IBA:GO_Central. / defense response to bacterium; IBA:GO_Central. / immune response; NAS:UniProtKB. / innate immune response; IBA:GO_Central. / leukocyte migration; TAS:Reactome. / phagocytosis, engulfment; IBA:GO_Central. / phagocytosis, recognition; IBA:GO_Central. / positive regulation of B cell activ…	antigen binding; IBA:GO_Central. / immunoglobulin receptor binding; IBA:GO_Central.	blood microparticle; IBA:GO_Central. / external side of plasma membrane; IBA:GO_Central. / extracellular exosome; IDA:UniProtKB. / extracellular region; TAS:Reactome. / immunoglobulin complex, circulating; IBA:GO_Central. / membrane; NAS:UniProtKB.
B9A064	B9A064	IGLL5	214	23063	82	159	171	538	86	86	105	71	138		144	163	151	199	51	397	365	hsa: IGLL5 hsa: IGLL1	B cell receptor signaling pathway; IBA:GO_Central. / complement activation, classical pathway; IBA:GO_Central. / defense response to bacterium; IBA:GO_Central. / innate immune response; IBA:GO_Central. / phagocytosis, engulfment; IBA:GO_Central. / phagocytosis, recognition; IBA:GO_Central. / positive regulation of B cell activation; IBA:GO_Central.	antigen binding; IBA:GO_Central. / immunoglobulin receptor binding; IBA:GO_Central.	blood microparticle; IBA:GO_Central. / external side of plasma membrane; IBA:GO_Central. / extracellular exosome; IDA:UniProtKB. / immunoglobulin complex, circulating; IBA:GO_Central.
P01703	P01703	IGLV1-40	118	12302												109				172			complement activation; TAS:Reactome. / complement activation, classical pathway; TAS:Reactome. / Fc-epsilon receptor signaling pathway; TAS:Reactome. / Fc-gamma receptor signaling pathway involved in phagocytosis; TAS:Reactome. / immune response; NAS:UniProtKB. / leukocyte migration; TAS:Reactome. / receptor-mediated endocytosis; TAS:Reactome. / regulation of complement activation; TAS:Reactome. …	antigen binding; NAS:UniProtKB. / serine-type endopeptidase activity; TAS:Reactome.	extracellular region; TAS:Reactome. / plasma membrane; TAS:Reactome.
P01699	P01699	IGLV1-44	117	12201												144							complement activation; TAS:Reactome. / complement activation, classical pathway; TAS:Reactome. / Fc-epsilon receptor signaling pathway; TAS:Reactome. / Fc-gamma receptor signaling pathway involved in phagocytosis; TAS:Reactome. / immune response; NAS:UniProtKB. / leukocyte migration; TAS:Reactome. / receptor-mediated endocytosis; TAS:Reactome. / regulation of complement activation; TAS:Reactome. …	antigen binding; NAS:UniProtKB. / serine-type endopeptidase activity; TAS:Reactome.	extracellular region; TAS:Reactome. / plasma membrane; TAS:Reactome.
P01700	P01700	IGLV1-47	117	12284		58	117	357							85	184	95			344	378		complement activation; TAS:Reactome. / complement activation, classical pathway; TAS:Reactome. / Fc-epsilon receptor signaling pathway; TAS:Reactome. / Fc-gamma receptor signaling pathway involved in phagocytosis; TAS:Reactome. / immune response; NAS:UniProtKB. / leukocyte migration; TAS:Reactome. / receptor-mediated endocytosis; TAS:Reactome. / regulation of complement activation; TAS:Reactome. …	antigen binding; NAS:UniProtKB. / serine-type endopeptidase activity; TAS:Reactome.	blood microparticle; IDA:UniProtKB. / extracellular exosome; IDA:UniProtKB. / extracellular region; TAS:Reactome. / plasma membrane; TAS:Reactome.
A0A075B6I6	A0A075B6I6	IGLV1-50	118	12339												77							immune response; IBA:GO_Central. / immunoglobulin production; IBA:GO_Central.		extracellular space; IBA:GO_Central.
P01701	P01701	IGLV1-51	117	12249												137				219	293		complement activation; TAS:Reactome. / complement activation, classical pathway; TAS:Reactome. / Fc-epsilon receptor signaling pathway; TAS:Reactome. / Fc-gamma receptor signaling pathway involved in phagocytosis; TAS:Reactome. / immune response; NAS:UniProtKB. / leukocyte migration; TAS:Reactome. / receptor-mediated endocytosis; TAS:Reactome. / regulation of complement activation; TAS:Reactome. …	antigen binding; NAS:UniProtKB. / serine-type endopeptidase activity; TAS:Reactome.	extracellular exosome; IDA:UniProtKB. / extracellular region; TAS:Reactome. / plasma membrane; TAS:Reactome.
P01709	P01709	IGLV2-8	118	12382																	93		complement activation; TAS:Reactome. / complement activation, classical pathway; TAS:Reactome. / Fc-epsilon receptor signaling pathway; TAS:Reactome. / Fc-gamma receptor signaling pathway involved in phagocytosis; TAS:Reactome. / immune response; NAS:UniProtKB. / leukocyte migration; TAS:Reactome. / receptor-mediated endocytosis; TAS:Reactome. / regulation of complement activation; TAS:Reactome. …	antigen binding; NAS:UniProtKB. / serine-type endopeptidase activity; TAS:Reactome.	extracellular region; TAS:Reactome. / plasma membrane; TAS:Reactome.
A0A075B6K4	A0A075B6K4	IGLV3-10	115	12441												86				197	285		adaptive immune response; IEA:UniProtKB-KW. / immune response; IBA:GO_Central. / immunoglobulin production; IBA:GO_Central.	antigen binding; IEA:UniProtKB-KW.	extracellular space; IBA:GO_Central. / plasma membrane; IEA:UniProtKB-SubCell.
P01714	P01714	IGLV3-19	112	12042				117								134				118	187		complement activation; TAS:Reactome. / complement activation, classical pathway; TAS:Reactome. / Fc-epsilon receptor signaling pathway; TAS:Reactome. / Fc-gamma receptor signaling pathway involved in phagocytosis; TAS:Reactome. / immune response; NAS:UniProtKB. / leukocyte migration; TAS:Reactome. / receptor-mediated endocytosis; TAS:Reactome. / regulation of complement activation; TAS:Reactome. …	antigen binding; NAS:UniProtKB. / serine-type endopeptidase activity; TAS:Reactome.	extracellular exosome; IDA:UniProtKB. / extracellular region; TAS:Reactome. / plasma membrane; TAS:Reactome.
P80748	P80748	IGLV3-21	117	12446		95	315	561		120		78	121		101		120			407	579		complement activation; TAS:Reactome. / complement activation, classical pathway; TAS:Reactome. / Fc-epsilon receptor signaling pathway; TAS:Reactome. / Fc-gamma receptor signaling pathway involved in phagocytosis; TAS:Reactome. / immune response; NAS:UniProtKB. / leukocyte migration; TAS:Reactome. / receptor-mediated endocytosis; TAS:Reactome. / regulation of complement activation; TAS:Reactome. …	antigen binding; NAS:UniProtKB. / serine-type endopeptidase activity; TAS:Reactome.	blood microparticle; IDA:UniProtKB. / extracellular exosome; IDA:UniProtKB. / extracellular region; TAS:Reactome. / plasma membrane; TAS:Reactome.
P01717	P01717	IGLV3-25	112	12011			157	314								46		133		282			complement activation; TAS:Reactome. / complement activation, classical pathway; TAS:Reactome. / Fc-epsilon receptor signaling pathway; TAS:Reactome. / Fc-gamma receptor signaling pathway involved in phagocytosis; TAS:Reactome. / immune response; NAS:UniProtKB. / leukocyte migration; TAS:Reactome. / receptor-mediated endocytosis; TAS:Reactome. / regulation of complement activation; TAS:Reactome. …	antigen binding; NAS:UniProtKB. / serine-type endopeptidase activity; TAS:Reactome.	blood microparticle; IDA:UniProtKB. / extracellular exosome; IDA:UniProtKB. / extracellular region; TAS:Reactome. / plasma membrane; TAS:Reactome.
P01718	P01718	IGLV3-27	113	12165			141											90			126		complement activation; TAS:Reactome. / complement activation, classical pathway; TAS:Reactome. / Fc-epsilon receptor signaling pathway; TAS:Reactome. / Fc-gamma receptor signaling pathway involved in phagocytosis; TAS:Reactome. / immune response; NAS:UniProtKB. / leukocyte migration; TAS:Reactome. / receptor-mediated endocytosis; TAS:Reactome. / regulation of complement activation; TAS:Reactome. …	antigen binding; NAS:UniProtKB. / serine-type endopeptidase activity; TAS:Reactome.	extracellular region; TAS:Reactome. / plasma membrane; TAS:Reactome.
A0A075B6K5	A0A075B6K5	IGLV3-9	115	12332		66		461		120		78	121		101	139	120	193			580		adaptive immune response; IEA:UniProtKB-KW. / immune response; IBA:GO_Central. / immunoglobulin production; IBA:GO_Central.	antigen binding; IEA:UniProtKB-KW.	extracellular space; IBA:GO_Central. / plasma membrane; IEA:UniProtKB-SubCell.
P01721	P01721	IGLV6-57	117	12566				265								104				177	204		complement activation; TAS:Reactome. / complement activation, classical pathway; TAS:Reactome. / Fc-epsilon receptor signaling pathway; TAS:Reactome. / Fc-gamma receptor signaling pathway involved in phagocytosis; TAS:Reactome. / immune response; NAS:UniProtKB. / leukocyte migration; TAS:Reactome. / receptor-mediated endocytosis; TAS:Reactome. / regulation of complement activation; TAS:Reactome. …	antigen binding; NAS:UniProtKB. / serine-type endopeptidase activity; TAS:Reactome.	extracellular exosome; IDA:UniProtKB. / extracellular region; TAS:Reactome. / plasma membrane; TAS:Reactome.
P04211	P04211	IGLV7-43	117	12451		51	51	56					51					51		51	51		complement activation; TAS:Reactome. / complement activation, classical pathway; TAS:Reactome. / Fc-epsilon receptor signaling pathway; TAS:Reactome. / Fc-gamma receptor signaling pathway involved in phagocytosis; TAS:Reactome. / immune response; NAS:UniProtKB. / leukocyte migration; TAS:Reactome. / receptor-mediated endocytosis; TAS:Reactome. / regulation of complement activation; TAS:Reactome. …	antigen binding; NAS:UniProtKB. / serine-type endopeptidase activity; TAS:Reactome.	extracellular region; TAS:Reactome. / plasma membrane; TAS:Reactome.
A0A075B6I9	A0A075B6I9	IGLV7-46	117	12468		51	51	56					51			77		51		51	51		adaptive immune response; IEA:UniProtKB-KW. / immune response; IBA:GO_Central. / immunoglobulin production; IBA:GO_Central.	antigen binding; IEA:UniProtKB-KW.	extracellular space; IBA:GO_Central. / plasma membrane; IEA:UniProtKB-SubCell.
A0A075B6I0	A0A075B6I0	IGLV8-61	122	12814				73													70		adaptive immune response; IEA:UniProtKB-KW. / immune response; IBA:GO_Central. / immunoglobulin production; IBA:GO_Central.	antigen binding; IEA:UniProtKB-KW.	extracellular space; IBA:GO_Central. / plasma membrane; IEA:UniProtKB-SubCell.
A0A0B4J1Y8	A0A0B4J1Y8	IGLV9-49	123	13024				103								89					105		adaptive immune response; IEA:UniProtKB-KW. / immune response; IBA:GO_Central. / immunoglobulin production; IBA:GO_Central.	antigen binding; IEA:UniProtKB-KW.	extracellular space; IBA:GO_Central. / plasma membrane; IEA:UniProtKB-SubCell.
Q8WWZ1	Q8WWZ1	IL1F10	152	16943										49								hsa: IL1F10	cytokine-mediated signaling pathway; IBA:GO_Central. / immune response; IEA:InterPro. / inflammatory response; IEA:InterPro.	cytokine activity; IBA:GO_Central. / interleukin-1 receptor binding; IBA:GO_Central.	extracellular region; TAS:Reactome. / extracellular space; IBA:GO_Central.
Q9NPH3	Q9NPH3	IL1RAP	570	65418								136	148									hsa: IL1RAP	immune response; TAS:ProtInc. / inflammatory response; TAS:ProtInc. / innate immune response; IEA:UniProtKB-KW. / interleukin-2 biosynthetic process; IEA:Ensembl. / interleukin-4 secretion; IEA:Ensembl. / positive regulation of dendrite development; IEA:Ensembl. / positive regulation of interleukin-13 production; IEA:Ensembl. / positive regulation of interleukin-5 production; IEA:Ensembl. / posit…	interleukin-1 receptor activity; IEA:Ensembl. / interleukin-33 receptor activity; IEA:Ensembl. / protein tyrosine kinase binding; IEA:Ensembl. / signal transducer activity; TAS:ProtInc.	extracellular space; IEA:Ensembl. / integral component of plasma membrane; TAS:ProtInc. / membrane; IDA:UniProtKB. / plasma membrane; TAS:Reactome.
Q12905	Q12905	ILF2	390	43062										77								hsa: ILF2 dme: CG5641	neutrophil degranulation; TAS:Reactome. / positive regulation of transcription, DNA-templated; IDA:UniProtKB. / transcription, DNA-templated; IDA:UniProtKB.	ATP binding; IEA:InterPro. / DNA binding; IDA:UniProtKB. / double-stranded RNA binding; IDA:UniProtKB. / RNA binding; IDA:UniProtKB. / transferase activity; IEA:InterPro.	extracellular region; TAS:Reactome. / ficolin-1-rich granule lumen; TAS:Reactome. / intracellular ribonucleoprotein complex; IDA:UniProtKB. / membrane; IDA:UniProtKB. / nucleolus; IDA:UniProtKB. / nucleus; IDA:UniProtKB. / specific granule lumen; TAS:Reactome. / tertiary granule lumen; TAS:Reactome.
O14498	O14498	ISLR	428	45997								65										hsa: ISLR	cell adhesion; TAS:ProtInc. / platelet degranulation; TAS:Reactome.		extracellular exosome; IDA:UniProtKB. / extracellular region; TAS:Reactome. / platelet alpha granule lumen; TAS:Reactome.
P19827	P19827	ITIH1	911	101389		212	1144	170	147	143			136		367			343	209	452	461	hsa: ITIH1	hyaluronan metabolic process; IEA:InterPro.	calcium ion binding; TAS:ProtInc. / serine-type endopeptidase inhibitor activity; IEA:UniProtKB-KW.	blood microparticle; IDA:UniProtKB. / extracellular exosome; IDA:UniProtKB. / extracellular region; NAS:UniProtKB.
P19823	P19823	ITIH2	946	106463	184	154	1044	109		141					406			292		557	463	hsa: ITIH2	cellular protein metabolic process; TAS:Reactome. / hyaluronan metabolic process; IEA:InterPro. / post-translational protein modification; TAS:Reactome.	endopeptidase inhibitor activity; TAS:ProtInc. / serine-type endopeptidase inhibitor activity; IEA:UniProtKB-KW.	blood microparticle; IDA:UniProtKB. / endoplasmic reticulum lumen; TAS:Reactome. / extracellular exosome; IDA:UniProtKB. / extracellular region; NAS:UniProtKB.
Q06033	Q06033	ITIH3	890	99849	46		222	292	217				84						589	215	220	hsa: ITIH3	hyaluronan metabolic process; IEA:InterPro. / platelet degranulation; TAS:Reactome.	endopeptidase inhibitor activity; TAS:ProtInc. / serine-type endopeptidase inhibitor activity; IEA:UniProtKB-KW.	extracellular exosome; IDA:UniProtKB. / extracellular region; TAS:Reactome. / platelet dense granule lumen; TAS:Reactome.
Q14624	Q14624	ITIH4	930	103357		68	49	203	1010			69	42		62	49		84	799	238	436	hsa: ITIH4	acute-phase response; IEP:UniProtKB. / hyaluronan metabolic process; IEA:InterPro. / platelet degranulation; TAS:Reactome. / response to cytokine; IEP:UniProtKB.	endopeptidase inhibitor activity; TAS:ProtInc. / serine-type endopeptidase inhibitor activity; IEA:UniProtKB-KW.	blood microparticle; IDA:UniProtKB. / extracellular exosome; IDA:UniProtKB. / extracellular region; TAS:Reactome. / plasma membrane; IEA:Ensembl. / platelet dense granule lumen; TAS:Reactome.
P01591	P01591	JCHAIN	159	18099	150	233	172	72							288	387	295	307		121		hsa: IGJ	adaptive immune response; IDA:UniProtKB. / antibacterial humoral response; IDA:UniProtKB. / glomerular filtration; IMP:UniProtKB. / immune response; NAS:UniProtKB. / innate immune response; IDA:UniProtKB. / leukocyte migration; TAS:Reactome. / positive regulation of protein oligomerization; IMP:UniProtKB. / positive regulation of respiratory burst; IDA:UniProtKB. / receptor-mediated endocytosis; …	antigen binding; NAS:UniProtKB. / IgA binding; IMP:UniProtKB. / immunoglobulin receptor binding; IEA:Ensembl. / protein binding, bridging; IEA:Ensembl. / protein homodimerization activity; IDA:UniProtKB.	blood microparticle; IDA:UniProtKB. / dimeric IgA immunoglobulin complex; IMP:UniProtKB. / extracellular exosome; IDA:UniProtKB. / extracellular region; TAS:Reactome. / extracellular space; IDA:UniProtKB. / monomeric IgA immunoglobulin complex; IDA:UniProtKB. / pentameric IgM immunoglobulin complex; IDA:UniProtKB. / secretory dimeric IgA immunoglobulin complex; IDA:UniProtKB. / secretory IgA immu…
P14923	P14923	JUP	745	81745	125									500								hsa: JUP	adherens junction assembly; IEA:InterPro. / adherens junction organization; TAS:Reactome. / bundle of His cell-Purkinje myocyte adhesion involved in cell communication; IMP:BHF-UCL. / cell migration; IMP:BHF-UCL. / cell-cell adhesion; IDA:BHF-UCL. / cellular response to indole-3-methanol; IDA:UniProtKB. / cornification; TAS:Reactome. / cytoskeletal anchoring at plasma membrane; NAS:BHF-UCL. / des…	alpha-catenin binding; IPI:BHF-UCL. / cadherin binding; IDA:BHF-UCL. / cell adhesion molecule binding; IPI:BHF-UCL. / cell adhesive protein binding involved in bundle of His cell-Purkinje myocyte communication; IC:BHF-UCL. / protein homodimerization activity; ISS:BHF-UCL. / protein kinase binding; IEA:Ensembl. / protein phosphatase binding; IPI:UniProtKB. / signal transducer activity; IEA:InterPr…	actin cytoskeleton; IEA:Ensembl. / apicolateral plasma membrane; IEA:Ensembl. / catenin complex; IDA:BHF-UCL. / cell-cell adherens junction; IDA:UniProtKB. / cell-cell junction; IDA:UniProtKB. / cornified envelope; TAS:Reactome. / cytoplasm; IMP:BHF-UCL. / cytoplasmic side of plasma membrane; ISS:BHF-UCL. / cytoskeleton; ISS:BHF-UCL. / cytosol; ISS:BHF-UCL. / desmosome; IDA:BHF-UCL. / extracellul…
Q9H8E8	Q9H8E8	KAT14	782	88844										46								hsa: CSRP2BP	G2/M transition of mitotic cell cycle; IEA:Ensembl. / histone H3 acetylation; IDA:BHF-UCL.	histone acetyltransferase activity; IDA:MGI. / LIM domain binding; NAS:UniProtKB.	Ada2/Gcn5/Ada3 transcription activator complex; IDA:BHF-UCL. / cytoplasm; IEA:UniProtKB-SubCell. / nucleus; IPI:UniProtKB.
P03952	P03952	KLKB1	638	71370														72				hsa: KLKB1	blood coagulation, intrinsic pathway; TAS:Reactome. / extracellular matrix disassembly; TAS:Reactome. / Factor XII activation; TAS:BHF-UCL. / fibrinolysis; IEA:UniProtKB-KW. / plasminogen activation; IDA:BHF-UCL. / positive regulation of fibrinolysis; IDA:BHF-UCL. / proteolysis; TAS:ProtInc. / zymogen activation; TAS:BHF-UCL.	serine-type endopeptidase activity; TAS:Reactome.	extracellular exosome; IDA:UniProtKB. / extracellular region; TAS:Reactome. / extracellular space; IDA:BHF-UCL. / plasma membrane; TAS:Reactome.
P01042	P01042	KNG1	644	71957	81	145			217	499	669	690	501		122			304	351		71	hsa: KNG1	antimicrobial humoral immune response mediated by antimicrobial peptide; IDA:UniProtKB. / blood coagulation, intrinsic pathway; TAS:Reactome. / cellular protein metabolic process; TAS:Reactome. / inflammatory response; IEA:UniProtKB-KW. / killing of cells of other organism; IDA:UniProtKB. / negative regulation of blood coagulation; IDA:UniProtKB. / negative regulation of cell adhesion; IDA:UniPro…	cysteine-type endopeptidase inhibitor activity; IDA:UniProtKB. / heparin binding; NAS:UniProtKB. / receptor binding; IPI:UniProtKB. / zinc ion binding; NAS:UniProtKB.	blood microparticle; IDA:UniProtKB. / endoplasmic reticulum lumen; TAS:Reactome. / extracellular exosome; IDA:UniProtKB. / extracellular matrix; IDA:BHF-UCL. / extracellular region; TAS:Reactome. / extracellular space; IDA:UniProtKB. / plasma membrane; TAS:Reactome. / platelet alpha granule lumen; TAS:Reactome.
Q14974	Q14974	KPNB1	876	97170										170								hsa: KPNB1 sce: KAP95 dme: Fs(2)Ket	apoptotic DNA fragmentation; TAS:Reactome. / astral microtubule organization; IMP:UniProtKB. / establishment of mitotic spindle localization; IMP:UniProtKB. / establishment of protein localization; IMP:UniProtKB. / intracellular transport of virus; TAS:Reactome. / mitotic chromosome movement towards spindle pole; IMP:UniProtKB. / mitotic metaphase plate congression; IMP:UniProtKB. / mitotic spind…	enzyme binding; IPI:UniProtKB. / Hsp90 protein binding; IEA:Ensembl. / nuclear localization sequence binding; TAS:ProtInc. / protein domain specific binding; IPI:UniProtKB. / protein transporter activity; IBA:GO_Central. / Ran GTPase binding; IEA:InterPro. / RNA binding; IDA:UniProtKB. / zinc ion binding; TAS:ProtInc.	cytoplasm; TAS:ProtInc. / cytosol; IDA:HPA. / endoplasmic reticulum tubular network; IDA:UniProtKB. / extracellular exosome; IDA:UniProtKB. / extracellular region; TAS:Reactome. / ficolin-1-rich granule lumen; TAS:Reactome. / host cell; IEA:GOC. / membrane; IDA:UniProtKB. / nuclear envelope; IDA:UniProtKB. / nuclear membrane; IDA:HPA. / nuclear periphery; IBA:GO_Central. / nuclear pore; TAS:ProtI…
P11279	P11279	LAMP1	417	44882										108								hsa: LAMP1	autophagic cell death; IEA:Ensembl. / establishment of protein localization to organelle; IMP:UniProtKB. / Golgi to lysosome transport; IMP:UniProtKB. / granzyme-mediated apoptotic signaling pathway; IMP:UniProtKB. / neutrophil degranulation; TAS:Reactome. / positive regulation of natural killer cell degranulation; IMP:UniProtKB. / positive regulation of natural killer cell mediated cytotoxicity;…	enzyme binding; IPI:UniProtKB. / protein domain specific binding; IEA:Ensembl. / virus receptor activity; IEA:UniProtKB-KW.	alveolar lamellar body; IEA:Ensembl. / autolysosome; IEA:Ensembl. / azurophil granule membrane; TAS:Reactome. / cytolytic granule; IEA:Ensembl. / cytoplasm; IDA:MGI. / cytosol; IEA:GOC. / dendrite; IEA:Ensembl. / endosome membrane; ISS:UniProtKB. / external side of plasma membrane; IEA:Ensembl. / extracellular exosome; IDA:UniProtKB. / ficolin-1-rich granule membrane; TAS:Reactome. / integral com…
P28838	P28838	LAP3	519	56166										573								hsa: LAP3	proteolysis; NAS:UniProtKB.	aminopeptidase activity; NAS:UniProtKB. / manganese ion binding; IEA:InterPro. / metalloexopeptidase activity; NAS:UniProtKB.	cytosol; IDA:HPA. / extracellular exosome; IDA:UniProtKB. / focal adhesion; IDA:UniProtKB. / midbody; IDA:HPA. / mitochondrion; IEA:Ensembl. / nucleoplasm; IDA:HPA. / nucleus; IDA:UniProtKB. / trans-Golgi network; IEA:Ensembl.
P04180	P04180	LCAT	440	49578						100	375	376	201									hsa: LCAT	cholesterol esterification; IDA:UniProtKB. / cholesterol homeostasis; IDA:BHF-UCL. / cholesterol metabolic process; IDA:UniProtKB. / cholesterol transport; IDA:MGI. / high-density lipoprotein particle remodeling; IDA:UniProtKB. / lipoprotein biosynthetic process; IEA:Ensembl. / phosphatidylcholine biosynthetic process; IDA:BHF-UCL. / phosphatidylcholine metabolic process; IDA:UniProtKB. / phospho…	apolipoprotein A-I binding; IPI:BHF-UCL. / phosphatidylcholine-sterol O-acyltransferase activity; IDA:UniProtKB.	extracellular exosome; IDA:UniProtKB. / extracellular region; TAS:Reactome. / extracellular space; IDA:BHF-UCL. / high-density lipoprotein particle; IDA:BHF-UCL.
P13796	P13796	LCP1	627	70288						98	342											hsa: LCP1 sce: SAC6 dme: Fim	actin crosslink formation; IBA:GO_Central. / actin filament bundle assembly; IMP:UniProtKB. / actin filament network formation; IBA:GO_Central. / animal organ regeneration; IEA:Ensembl. / cell migration; IMP:UniProtKB. / extracellular matrix disassembly; IMP:UniProtKB. / interleukin-12-mediated signaling pathway; TAS:Reactome. / positive regulation of podosome assembly; IMP:UniProtKB. / protein k…	actin binding; NAS:UniProtKB. / actin filament binding; IMP:UniProtKB. / calcium ion binding; NAS:UniProtKB. / GTPase binding; IPI:UniProtKB. / identical protein binding; IEA:Ensembl.	actin cytoskeleton; IDA:HPA. / actin filament; IMP:UniProtKB. / actin filament bundle; IMP:UniProtKB. / cell junction; TAS:Reactome. / cytoplasm; IDA:UniProtKB. / cytosol; IDA:UniProtKB. / extracellular exosome; IDA:UniProtKB. / extracellular space; IDA:UniProtKB. / filopodium; IMP:UniProtKB. / focal adhesion; IMP:UniProtKB. / phagocytic cup; IEA:Ensembl. / plasma membrane; IDA:HPA. / podosome; I…
P00338	P00338	LDHA	332	36689										161								hsa: LDHA dme: ImpL3	glycolytic process; NAS:UniProtKB. / lactate metabolic process; IEA:Ensembl. / NAD metabolic process; IEA:Ensembl. / positive regulation of apoptotic process; IEA:Ensembl. / post-embryonic animal organ development; IEA:Ensembl. / pyruvate metabolic process; TAS:Reactome. / response to cAMP; IEA:Ensembl. / response to drug; IEA:Ensembl. / response to estrogen; IEA:Ensembl. / response to glucose; I…	cadherin binding; IDA:BHF-UCL. / identical protein binding; IEA:Ensembl. / kinase binding; IEA:Ensembl. / L-lactate dehydrogenase activity; EXP:Reactome. / NAD binding; IEA:Ensembl.	cytosol; TAS:Reactome. / extracellular exosome; IDA:UniProtKB. / membrane; IDA:UniProtKB. / nucleus; IDA:UniProtKB.
P07195	P07195	LDHB	334	36638	66									189								hsa: LDHB	carbohydrate metabolic process; IEA:InterPro. / lactate metabolic process; IEA:Ensembl. / NAD metabolic process; IEA:Ensembl. / pyruvate metabolic process; TAS:Reactome.	identical protein binding; IPI:IntAct. / kinase binding; IEA:Ensembl. / L-lactate dehydrogenase activity; EXP:Reactome. / NAD binding; IEA:Ensembl.	cytoplasm; TAS:UniProtKB. / cytosol; IDA:HPA. / extracellular exosome; IDA:UniProtKB. / membrane; IDA:UniProtKB. / membrane raft; IDA:UniProtKB. / mitochondrion; IEA:Ensembl. / myelin sheath; IEA:Ensembl.
Q96PV6	Q96PV6	LENG8	779	86129										43								hsa: LENG8
P17931	P17931	LGALS3	250	26152										240								hsa: LGALS3	antimicrobial humoral immune response mediated by antimicrobial peptide; IDA:UniProtKB. / eosinophil chemotaxis; IDA:BHF-UCL. / epithelial cell differentiation; IEP:UniProtKB. / innate immune response; IEA:UniProtKB-KW. / killing of cells of other organism; IDA:UniProtKB. / macrophage chemotaxis; IDA:BHF-UCL. / monocyte chemotaxis; IDA:BHF-UCL. / mononuclear cell migration; IDA:BHF-UCL. / mRNA pr…	carbohydrate binding; TAS:ProtInc. / chemoattractant activity; IDA:BHF-UCL. / IgE binding; IDA:BHF-UCL. / laminin binding; IDA:BHF-UCL. / oligosaccharide binding; IDA:UniProtKB. / RNA binding; IDA:UniProtKB.	cytoplasm; IDA:BHF-UCL. / extracellular exosome; IDA:UniProtKB. / extracellular matrix; IDA:BHF-UCL. / extracellular space; IDA:UniProtKB. / ficolin-1-rich granule membrane; TAS:Reactome. / immunological synapse; IDA:BHF-UCL. / membrane; IDA:UniProtKB. / mitochondrial inner membrane; IDA:UniProtKB. / nucleus; IDA:BHF-UCL. / other organism cell; IDA:UniProtKB. / plasma membrane; TAS:Reactome. / se…
Q08380	Q08380	LGALS3BP	585	65331					122										285	45		hsa: LGALS3BP	cell adhesion; IEA:UniProtKB-KW. / cellular defense response; TAS:ProtInc. / platelet degranulation; TAS:Reactome. / signal transduction; TAS:ProtInc.	scavenger receptor activity; TAS:ProtInc.	blood microparticle; IDA:UniProtKB. / extracellular exosome; IDA:UniProtKB. / extracellular matrix; IDA:BHF-UCL. / extracellular region; TAS:Reactome. / extracellular space; IDA:UniProtKB. / membrane; IEA:InterPro. / platelet dense granule lumen; TAS:Reactome. / proteinaceous extracellular matrix; IEA:UniProtKB-SubCell.
P47929	P47929	LGALS7	136	15075										81								hsa: LGALS7B hsa: LGALS7	apoptotic process; IEA:UniProtKB-KW. / heterophilic cell-cell adhesion via plasma membrane cell adhesion molecules; TAS:ProtInc.	carbohydrate binding; TAS:ProtInc.	cytoplasm; IEA:UniProtKB-SubCell. / extracellular exosome; IDA:UniProtKB. / extracellular space; TAS:ProtInc. / nucleus; IEA:UniProtKB-SubCell.
Q8N6C8	Q8N6C8	LILRA3	439	47472						83													adaptive immune response; IEA:UniProtKB-KW. / defense response; TAS:ProtInc. / neutrophil degranulation; TAS:Reactome. / signal transduction; TAS:ProtInc.	antigen binding; TAS:ProtInc. / receptor activity; TAS:ProtInc.	extracellular region; IEA:UniProtKB-SubCell. / ficolin-1-rich granule membrane; TAS:Reactome. / plasma membrane; TAS:Reactome. / specific granule membrane; TAS:Reactome. / tertiary granule membrane; TAS:Reactome.
Q6UY18	Q6UY18	LINGO4	593	63774										40								hsa: LINGO4	axonogenesis; IBA:GO_Central.		integral component of membrane; IEA:UniProtKB-KW.
Q6P1M3	Q6P1M3	LLGL2	1020	113448											45							hsa: LLGL2	cell cycle; IEA:UniProtKB-KW. / cell division; IEA:UniProtKB-KW. / exocytosis; IEA:UniProtKB-KW. / regulation of establishment or maintenance of cell polarity; IDA:UniProtKB. / regulation of exocytosis; IBA:GO_Central. / regulation of protein secretion; IBA:GO_Central.	GTPase activator activity; IBA:GO_Central. / PDZ domain binding; IPI:UniProtKB. / Rab GTPase binding; IBA:GO_Central.	cytoplasm; IDA:UniProtKB. / cytosol; IDA:HPA. / intracellular membrane-bounded organelle; IDA:HPA. / plasma membrane; IBA:GO_Central.
P02545	P02545	LMNA	664	74139										258								hsa: LMNA	cellular protein localization; IMP:CAFA. / cellular response to hypoxia; IEP:UniProtKB. / establishment or maintenance of microtubule cytoskeleton polarity; ISS:BHF-UCL. / IRE1-mediated unfolded protein response; TAS:Reactome. / mitotic nuclear envelope disassembly; TAS:Reactome. / mitotic nuclear envelope reassembly; TAS:Reactome. / muscle organ development; IMP:UniProtKB. / negative regulation …	identical protein binding; IPI:IntAct. / structural molecule activity; TAS:UniProtKB.	cytosol; TAS:Reactome. / extracellular matrix; IDA:BHF-UCL. / intermediate filament; TAS:UniProtKB. / lamin filament; TAS:UniProtKB. / nuclear envelope; IDA:UniProtKB. / nuclear lamina; TAS:UniProtKB. / nuclear membrane; IDA:UniProtKB. / nuclear speck; IEA:UniProtKB-SubCell. / nucleoplasm; IDA:CAFA. / nucleus; IDA:UniProtKB. / perinuclear region of cytoplasm; IDA:UniProtKB.
P20700	P20700	LMNB1	586	66408										111								hsa: LMNB1	interleukin-12-mediated signaling pathway; TAS:Reactome.	phospholipase binding; IEA:Ensembl. / structural molecule activity; TAS:ProtInc.	lamin filament; TAS:ProtInc. / membrane; IDA:UniProtKB. / nuclear envelope; TAS:Reactome. / nuclear inner membrane; IEA:UniProtKB-SubCell. / nuclear matrix; IEA:Ensembl. / nuclear membrane; IDA:UniProtKB. / nucleoplasm; TAS:Reactome. / nucleus; IDA:CAFA.
A0A087X1L8	A0A087X1L8	LOC102723996	192	20996						44		51													integral component of membrane; IEA:UniProtKB-KW.
Q496Y0	Q496Y0	LONRF3	759	84490							43											hsa: LONRF3	positive regulation of proteasomal ubiquitin-dependent protein catabolic process; IBA:GO_Central. / protein polyubiquitination; IBA:GO_Central.	metal ion binding; IEA:UniProtKB-KW. / ubiquitin conjugating enzyme binding; IBA:GO_Central. / ubiquitin protein ligase activity; IBA:GO_Central.	intracellular; IBA:GO_Central.
P08519	P08519	LPA	4548	501319	410	207									42	437	312	1008					blood circulation; TAS:ProtInc. / lipid metabolic process; NAS:ProtInc. / lipid transport; IEA:UniProtKB-KW. / low-density lipoprotein particle remodeling; TAS:Reactome.	apolipoprotein binding; IPI:BHF-UCL. / endopeptidase inhibitor activity; TAS:ProtInc. / fibronectin binding; IPI:BHF-UCL. / heparin binding; NAS:BHF-UCL. / serine-type endopeptidase activity; IDA:BHF-UCL.	extracellular region; TAS:Reactome. / plasma lipoprotein particle; IDA:BHF-UCL.
Q6P1A2	Q6P1A2	LPCAT3	487	56035										76								hsa: LPCAT3 dme: nes	phosphatidylcholine acyl-chain remodeling; TAS:Reactome. / phosphatidylethanolamine acyl-chain remodeling; TAS:Reactome. / phosphatidylserine acyl-chain remodeling; TAS:Reactome. / phospholipid biosynthetic process; IEA:UniProtKB-KW. / regulation of plasma lipoprotein particle levels; IEA:Ensembl.	1-acylglycerol-3-phosphate O-acyltransferase activity; TAS:Reactome. / 1-acylglycerophosphocholine O-acyltransferase activity; IMP:MGI. / 2-acylglycerol-3-phosphate O-acyltransferase activity; TAS:Reactome.	endoplasmic reticulum membrane; TAS:Reactome. / integral component of membrane; IEA:UniProtKB-KW. / membrane; IDA:UniProtKB.
P02750	P02750	LRG1	347	38178					101	290	252	229	878						266	44	46	hsa: LRG1	brown fat cell differentiation; IEA:Ensembl. / neutrophil degranulation; TAS:Reactome. / positive regulation of angiogenesis; IEA:Ensembl. / positive regulation of endothelial cell proliferation; IEA:Ensembl. / positive regulation of transforming growth factor beta receptor signaling pathway; IEA:Ensembl.	transforming growth factor beta receptor binding; IEA:Ensembl.	extracellular exosome; IDA:UniProtKB. / extracellular region; TAS:Reactome. / extracellular space; IDA:UniProtKB. / ficolin-1-rich granule lumen; TAS:Reactome. / intracellular membrane-bounded organelle; IDA:HPA. / membrane; NAS:UniProtKB. / specific granule lumen; TAS:Reactome. / tertiary granule lumen; TAS:Reactome.
Q07954	Q07954	LRP1	4544	504606		200									79			289				hsa: LRP1 dme: LRP1	aging; IEA:Ensembl. / amyloid-beta clearance; IMP:ARUK-UCL. / aorta morphogenesis; ISS:BHF-UCL. / apoptotic cell clearance; ISS:BHF-UCL. / astrocyte activation involved in immune response; ISS:ARUK-UCL. / cell proliferation; IEA:Ensembl. / cellular response to amyloid-beta; ISS:ARUK-UCL. / cerebral cortex development; IEA:Ensembl. / lipid metabolic process; TAS:ARUK-UCL. / lipoprotein metabolic p…	alpha-2 macroglobulin receptor activity; IMP:UniProtKB. / apolipoprotein binding; IDA:UniProtKB. / apolipoprotein receptor activity; TAS:ARUK-UCL. / calcium ion binding; ISS:UniProtKB. / clathrin heavy chain binding; IPI:ARUK-UCL. / heparan sulfate proteoglycan binding; TAS:ARUK-UCL. / lipoprotein particle receptor binding; IC:BHF-UCL. / lipoprotein transporter activity; NAS:UniProtKB. / low-dens…	basolateral plasma membrane; IDA:ARUK-UCL. / clathrin-coated pit; IEA:UniProtKB-SubCell. / clathrin-coated vesicle; IEA:Ensembl. / cytosol; IDA:HPA. / dendrite; IEA:Ensembl. / early endosome; IDA:ARUK-UCL. / endocytic vesicle membrane; TAS:Reactome. / focal adhesion; IDA:UniProtKB. / integral component of plasma membrane; ISS:UniProtKB. / lysosomal membrane; IDA:UniProtKB. / membrane; NAS:ARUK-UC…
Q8TF66	Q8TF66	LRRC15	581	64366										280								hsa: LRRC15	cytokine-mediated signaling pathway; IBA:GO_Central. / negative regulation of JAK-STAT cascade; IBA:GO_Central. / negative regulation of protein kinase activity; IBA:GO_Central. / negative regulation of protein localization to plasma membrane; IMP:UniProtKB. / positive regulation of cell migration; IMP:UniProtKB. / receptor-mediated virion attachment to host cell; IMP:UniProtKB.	collagen binding; IDA:UniProtKB. / fibronectin binding; IDA:UniProtKB. / laminin binding; IDA:UniProtKB. / protein kinase inhibitor activity; IBA:GO_Central.	cytoplasm; IBA:GO_Central. / extracellular exosome; IDA:UniProtKB. / integral component of membrane; IEA:UniProtKB-KW.
P51884	P51884	LUM	338	38429			135	98	438	792	478	413	400						394	66		hsa: LUM	cartilage development; IEA:Ensembl. / collagen fibril organization; NAS:UniProtKB. / extracellular matrix organization; TAS:Reactome. / keratan sulfate biosynthetic process; TAS:Reactome. / keratan sulfate catabolic process; TAS:Reactome. / positive regulation of transcription from RNA polymerase II promoter; IEA:Ensembl. / positive regulation of transforming growth factor beta1 production; IEA:E…	collagen binding; IDA:UniProtKB. / extracellular matrix structural constituent; NAS:UniProtKB.	extracellular exosome; IDA:UniProtKB. / extracellular matrix; IDA:BHF-UCL. / extracellular region; TAS:Reactome. / extracellular space; IDA:BHF-UCL. / fibrillar collagen trimer; IDA:UniProtKB. / Golgi lumen; TAS:Reactome. / lysosomal lumen; TAS:Reactome. / proteinaceous extracellular matrix; TAS:ProtInc.
Q86SG7	Q86SG7	LYG2	212	23498										517								hsa: LYG2	cell wall macromolecule catabolic process; IEA:InterPro. / peptidoglycan catabolic process; IEA:InterPro.	lysozyme activity; IEA:InterPro.	extracellular region; IEA:UniProtKB-SubCell.
Q9Y5Y7	Q9Y5Y7	LYVE1	322	35213					129													hsa: LYVE1	anatomical structure morphogenesis; TAS:ProtInc. / cell-matrix adhesion; TAS:ProtInc. / hyaluronan catabolic process; TAS:Reactome. / movement of cell or subcellular component; TAS:ProtInc. / response to wounding; TAS:ProtInc. / transport; IEA:UniProtKB-KW.	hyaluronic acid binding; IEA:Ensembl. / receptor activity; TAS:ProtInc. / transmembrane signaling receptor activity; IEA:Ensembl.	extracellular exosome; IDA:UniProtKB. / integral component of plasma membrane; TAS:ProtInc. / membrane; TAS:ProtInc. / plasma membrane; TAS:Reactome.
P33908	P33908	MAN1A1	653	72969							107	57										hsa: MAN1A1	Golgi apparatus mannose trimming; TAS:Reactome. / N-glycan processing; IBA:GO_Central. / protein glycosylation; IEA:UniProtKB-UniPathway.	calcium ion binding; TAS:ProtInc. / mannosidase activity; TAS:ProtInc. / mannosyl-oligosaccharide 1,2-alpha-mannosidase activity; IBA:GO_Central.	cytosol; IDA:HPA. / endoplasmic reticulum; TAS:ProtInc. / endoplasmic reticulum-Golgi intermediate compartment; IDA:UniProtKB. / extracellular exosome; IDA:UniProtKB. / Golgi apparatus; IDA:HPA. / Golgi membrane; IBA:GO_Central. / integral component of membrane; IEA:UniProtKB-KW. / membrane; IDA:UniProtKB.
P48740	P48740	MASP1	699	79247					181				58						140			hsa: MASP1	complement activation; TAS:Reactome. / complement activation, lectin pathway; IMP:UniProtKB. / negative regulation of complement activation; IDA:UniProtKB. / receptor-mediated endocytosis; TAS:Reactome.	calcium ion binding; IDA:UniProtKB. / calcium-dependent protein binding; IPI:UniProtKB. / peptidase activity; IDA:UniProtKB. / protein homodimerization activity; IPI:UniProtKB. / serine-type endopeptidase activity; IDA:UniProtKB.	cytosol; IDA:HPA. / extracellular region; TAS:Reactome. / extracellular space; IDA:UniProtKB. / nucleoplasm; IDA:HPA.
P11226	P11226	MBL2	248	26144	216	322	138					96			200	47	76	302			50	hsa: MBL2	acute-phase response; TAS:BHF-UCL. / complement activation; TAS:Reactome. / complement activation, classical pathway; IEA:UniProtKB-KW. / complement activation, lectin pathway; IDA:MGI. / defense response to bacterium; TAS:BHF-UCL. / defense response to Gram-positive bacterium; IDA:MGI. / innate immune response; IDA:BHF-UCL. / killing by host of symbiont cells; IEA:Ensembl. / negative regulation …	calcium ion binding; IBA:GO_Central. / calcium-dependent protein binding; IPI:UniProtKB. / mannose binding; IDA:BHF-UCL. / receptor binding; IPI:UniProtKB. / serine-type endopeptidase activity; TAS:Reactome.	cell surface; TAS:BHF-UCL. / collagen trimer; IEA:UniProtKB-KW. / extracellular region; TAS:Reactome. / extracellular space; IDA:BHF-UCL.
P02686	P02686	MBP	304	33117															47		119	hsa: MBP	axon ensheathment; TAS:ProtInc. / central nervous system development; TAS:ProtInc. / chemical synaptic transmission; TAS:ProtInc. / immune response; TAS:ProtInc. / maintenance of permeability of blood-brain barrier; IDA:CAFA. / MAPK cascade; IDA:CAFA. / membrane organization; IEA:Ensembl. / myelination; IBA:GO_Central. / negative regulation of heterotypic cell-cell adhesion; IDA:CAFA. / positive …	calmodulin binding; IPI:CAFA. / protease binding; IEA:Ensembl. / structural constituent of myelin sheath; IBA:GO_Central.	cell periphery; IBA:GO_Central. / compact myelin; IBA:GO_Central. / internode region of axon; IBA:GO_Central. / intracellular; IDA:CAFA. / myelin sheath; IDA:CAFA. / neuronal cell body; IBA:GO_Central. / nucleus; IEA:UniProtKB-SubCell. / plasma membrane; IEA:UniProtKB-KW. / protein complex; IDA:CAFA.
P43121	P43121	MCAM	646	71607					194													hsa: MCAM	anatomical structure morphogenesis; TAS:ProtInc. / angiogenesis; IDA:MGI. / cell adhesion; TAS:ProtInc. / glomerular filtration; IEP:UniProtKB. / positive regulation of cell migration; IEA:Ensembl. / vascular wound healing; IEP:UniProtKB.		external side of plasma membrane; IDA:UniProtKB. / extracellular space; IEA:Ensembl. / focal adhesion; IDA:UniProtKB. / integral component of membrane; IEA:UniProtKB-KW. / nucleus; IEA:Ensembl. / plasma membrane; NAS:ProtInc.
P40925	P40925	MDH1	334	36426															52		102	hsa: MDH1 dme: Mdh1	gluconeogenesis; TAS:Reactome. / malate metabolic process; IBA:GO_Central. / NADH metabolic process; IBA:GO_Central. / oxaloacetate metabolic process; IBA:GO_Central. / tricarboxylic acid cycle; IBA:GO_Central.	diiodophenylpyruvate reductase activity; IEA:UniProtKB-EC. / L-malate dehydrogenase activity; IBA:GO_Central. / malic enzyme activity; TAS:ProtInc. / NAD binding; IEA:Ensembl.	cytosol; IBA:GO_Central. / extracellular exosome; IDA:UniProtKB. / extracellular space; IDA:UniProtKB. / mitochondrion; IBA:GO_Central. / myelin sheath; IEA:Ensembl.
P40926	P40926	MDH2	338	35503										141	55			44	53		186	hsa: MDH2 sce: MDH1 dme: Mdh2	aerobic respiration; IDA:UniProtKB. / gluconeogenesis; TAS:Reactome. / internal protein amino acid acetylation; IDA:UniProtKB. / malate metabolic process; IDA:UniProtKB. / NADH metabolic process; IEA:Ensembl. / oxaloacetate metabolic process; IEA:Ensembl. / tricarboxylic acid cycle; TAS:Reactome.	L-malate dehydrogenase activity; IDA:UniProtKB. / malate dehydrogenase (NADP+) activity; IEA:Ensembl. / protein self-association; IEA:Ensembl. / RNA binding; IDA:UniProtKB.	extracellular exosome; IDA:UniProtKB. / mitochondrial inner membrane; IEA:Ensembl. / mitochondrial matrix; TAS:Reactome. / mitochondrion; IDA:UniProtKB. / myelin sheath; IEA:Ensembl. / nucleus; IDA:UniProtKB.
Q02080	Q02080	MEF2B	365	38639			46													43	44	hsa: MEF2B	muscle organ development; TAS:ProtInc. / positive regulation of transcription from RNA polymerase II promoter; IDA:NTNU_SB.	histone deacetylase binding; IPI:BHF-UCL. / protein dimerization activity; IEA:InterPro. / RNA polymerase II core promoter proximal region sequence-specific DNA binding; IDA:NTNU_SB. / transcription factor activity, sequence-specific DNA binding; NAS:ProtInc. / transcriptional activator activity, RNA polymerase II core promoter proximal region sequence-specific binding; IDA:NTNU_SB.	nucleus; TAS:ProtInc. / transcription factor complex; IDA:BHF-UCL.
Q7Z7M0	Q7Z7M0	MEGF8	2845	303100			113															hsa: MEGF8 dme: CG7466	BMP signaling pathway; ISS:UniProtKB. / cell migration involved in gastrulation; IMP:UniProtKB. / coronary vasculature development; IEA:Ensembl. / craniofacial suture morphogenesis; IMP:UniProtKB. / determination of digestive tract left/right asymmetry; ISS:UniProtKB. / determination of heart left/right asymmetry; IMP:UniProtKB. / embryonic heart tube left/right pattern formation; ISS:UniProtKB. …	calcium ion binding; IEA:InterPro.	extracellular exosome; IDA:UniProtKB. / integral component of membrane; IEA:UniProtKB-KW. / nucleus; ISS:UniProtKB.
P22897	P22897	MRC1	1456	166012				102													44	hsa: MRC1	cellular response to interferon-gamma; IEA:Ensembl. / cellular response to interleukin-4; IEA:Ensembl. / cellular response to lipopolysaccharide; IEA:Ensembl. / receptor-mediated endocytosis; IDA:UniProtKB.	mannose binding; TAS:ProtInc. / receptor activity; IDA:UniProtKB. / transmembrane signaling receptor activity; IBA:GO_Central. / virus receptor activity; IEA:UniProtKB-KW.	cell surface; IEA:Ensembl. / endosome membrane; IDA:UniProtKB. / integral component of plasma membrane; TAS:ProtInc. / plasma membrane; IDA:UniProtKB.
Q9Y3D2	Q9Y3D2	MSRB2	182	19536										40								hsa: MSRB2	actin filament polymerization; ISS:UniProtKB. / protein repair; ISS:HGNC. / response to oxidative stress; IEA:InterPro.	actin binding; ISS:UniProtKB. / peptide-methionine (R)-S-oxide reductase activity; ISS:UniProtKB. / transcription factor activity, sequence-specific DNA binding; TAS:ProtInc. / zinc ion binding; ISS:HGNC.	cytosol; TAS:Reactome. / mitochondrion; ISS:HGNC.
P11586	P11586	MTHFD1	935	101559														52				hsa: MTHFD1 sce: ADE3 dme: pug	10-formyltetrahydrofolate biosynthetic process; ISS:BHF-UCL. / embryonic neurocranium morphogenesis; ISS:BHF-UCL. / embryonic viscerocranium morphogenesis; ISS:BHF-UCL. / folic acid metabolic process; TAS:Reactome. / heart development; ISS:BHF-UCL. / histidine biosynthetic process; IEA:UniProtKB-KW. / methionine biosynthetic process; IMP:BHF-UCL. / methionine metabolic process; ISS:BHF-UCL. / neu…	ATP binding; IEA:UniProtKB-KW. / formate-tetrahydrofolate ligase activity; ISS:BHF-UCL. / methenyltetrahydrofolate cyclohydrolase activity; IBA:GO_Central. / methylenetetrahydrofolate dehydrogenase (NAD+) activity; ISS:BHF-UCL. / methylenetetrahydrofolate dehydrogenase (NADP+) activity; IBA:GO_Central. / methylenetetrahydrofolate dehydrogenase [NAD(P)+] activity; TAS:Reactome.	cytoplasm; IBA:GO_Central. / cytosol; IDA:HPA. / extracellular exosome; IDA:UniProtKB. / membrane; IDA:UniProtKB. / mitochondrion; TAS:ProtInc.
H0YDG4	H0YDG4	MTNR1B	113	12602											40
P12882	P12882	MYH1	1939	223145					43													hsa: MYH1	muscle contraction; IEA:Ensembl.	actin filament binding; IEA:InterPro. / ATP binding; IEA:UniProtKB-KW. / calmodulin binding; IEA:UniProtKB-KW. / motor activity; IEA:InterPro.	A band; IEA:Ensembl. / cytoplasmic ribonucleoprotein granule; IDA:ParkinsonsUK-UCL. / intercalated disc; IEA:Ensembl. / muscle myosin complex; IDA:MGI. / myosin filament; IEA:UniProtKB-KW.
Q9UKX3	Q9UKX3	MYH13	1938	223605														49				hsa: MYH13	muscle contraction; TAS:UniProtKB.	actin filament binding; IEA:InterPro. / ATP binding; IEA:UniProtKB-KW. / calmodulin binding; IEA:UniProtKB-KW. / microfilament motor activity; TAS:UniProtKB.	extracellular exosome; IDA:UniProtKB. / muscle myosin complex; TAS:UniProtKB. / myofibril; IEA:UniProtKB-SubCell. / myosin filament; IEA:UniProtKB-KW.
Q9UKX2	Q9UKX2	MYH2	1941	223044					43													hsa: MYH2	Fc-gamma receptor signaling pathway involved in phagocytosis; TAS:Reactome. / muscle contraction; IDA:BHF-UCL. / muscle filament sliding; NAS:BHF-UCL. / plasma membrane repair; IEA:Ensembl. / response to activity; IEA:Ensembl.	actin filament binding; IEA:InterPro. / ATP binding; IEA:UniProtKB-KW. / calmodulin binding; IEA:UniProtKB-KW. / microfilament motor activity; TAS:UniProtKB.	A band; IEA:Ensembl. / actomyosin contractile ring; IEA:Ensembl. / cell-cell junction; IEA:Ensembl. / cytosol; TAS:Reactome. / Golgi apparatus; IEA:Ensembl. / muscle myosin complex; TAS:UniProtKB. / myofibril; IDA:BHF-UCL. / myosin filament; IEA:UniProtKB-KW. / protein complex; IDA:LIFEdb. / sarcomere; NAS:BHF-UCL.
Q9Y623	Q9Y623	MYH4	1939	223071					45													hsa: MYH4	actin filament-based movement; NAS:UniProtKB. / ATP metabolic process; NAS:BHF-UCL. / muscle contraction; IDA:BHF-UCL. / muscle filament sliding; NAS:BHF-UCL. / response to activity; IEA:Ensembl.	actin filament binding; IEA:InterPro. / ATP binding; IEA:UniProtKB-KW. / ATPase activity; NAS:BHF-UCL. / calmodulin binding; IEA:UniProtKB-KW. / double-stranded RNA binding; IDA:MGI. / microfilament motor activity; NAS:UniProtKB.	muscle myosin complex; NAS:BHF-UCL. / myofibril; IDA:BHF-UCL. / myosin filament; IEA:UniProtKB-KW. / sarcomere; NAS:BHF-UCL.
P35579	P35579	MYH9	1960	226532	131		67							48								hsa: MYH9	actin cytoskeleton reorganization; IMP:UniProtKB. / actin filament-based movement; IDA:UniProtKB. / actomyosin structure organization; IDA:UniProtKB. / angiogenesis; IDA:UniProtKB. / blood vessel endothelial cell migration; IMP:UniProtKB. / cytokinetic process; IMP:UniProtKB. / establishment of meiotic spindle localization; IEA:Ensembl. / establishment of T cell polarity; IEA:Ensembl. / in utero …	actin binding; IDA:MGI. / actin filament binding; IDA:UniProtKB. / actin-dependent ATPase activity; IDA:MGI. / ADP binding; IDA:MGI. / ATP binding; IDA:MGI. / ATPase activity; IDA:UniProtKB. / cadherin binding; IDA:BHF-UCL. / calmodulin binding; IEA:UniProtKB-KW. / microfilament motor activity; IDA:UniProtKB. / motor activity; NAS:UniProtKB. / protein domain specific binding; IPI:UniProtKB. / pro…	actin cytoskeleton; IDA:UniProtKB. / actomyosin; IDA:UniProtKB. / actomyosin contractile ring; IDA:UniProtKB. / brush border; IEA:Ensembl. / cell leading edge; IDA:UniProtKB. / cell-cell adherens junction; IEA:Ensembl. / cleavage furrow; IDA:UniProtKB. / cytoplasm; IDA:UniProtKB. / cytosol; IDA:UniProtKB. / extracellular exosome; IDA:UniProtKB. / extracellular matrix; IDA:BHF-UCL. / focal adhesio…
Q9UKN7	Q9UKN7	MYO15A	3530	395293										41								hsa: MYO15A	inner ear morphogenesis; IEA:Ensembl. / locomotory behavior; IEA:Ensembl. / sensory perception of sound; TAS:ProtInc.	actin binding; IEA:UniProtKB-KW. / ATP binding; IEA:UniProtKB-KW. / calmodulin binding; IEA:UniProtKB-KW. / motor activity; IEA:InterPro.	cytoplasm; IEA:UniProtKB-KW. / extracellular exosome; IDA:UniProtKB. / myosin complex; IEA:UniProtKB-KW. / stereocilium; IEA:UniProtKB-SubCell.
Q13765	Q13765	NACA	215	23384										67								hsa: NACA	cardiac ventricle development; ISS:BHF-UCL. / heart trabecula morphogenesis; ISS:BHF-UCL. / negative regulation of striated muscle cell apoptotic process; ISS:BHF-UCL. / negative regulation of transcription from RNA polymerase II promoter involved in heart development; ISS:BHF-UCL. / positive regulation of cell proliferation involved in heart morphogenesis; ISS:BHF-UCL. / positive regulation of s…	DNA binding; IEA:UniProtKB-KW. / transcription coactivator activity; NAS:BHF-UCL.	cytoplasm; TAS:ProtInc. / extracellular exosome; IDA:UniProtKB. / nascent polypeptide-associated complex; TAS:ProtInc. / nucleus; NAS:BHF-UCL.
P54802	P54802	NAGLU	743	82266					43													hsa: NAGLU dme: CG13397	cerebellar Purkinje cell layer development; IEA:Ensembl. / glycosaminoglycan catabolic process; TAS:Reactome. / inner ear receptor cell development; IEA:Ensembl. / locomotor rhythm; IEA:Ensembl. / lysosome organization; IEA:Ensembl. / middle ear morphogenesis; IEA:Ensembl. / nervous system development; TAS:ProtInc. / retinal rod cell development; IEA:Ensembl.	alpha-N-acetylglucosaminidase activity; TAS:Reactome.	extracellular exosome; IDA:UniProtKB. / lysosomal lumen; TAS:Reactome. / lysosome; TAS:ProtInc.
Q9BTE0	Q9BTE0	NAT9	207	23361		42																hsa: NAT9 dme: CG11539		N-acetyltransferase activity; IEA:InterPro.	protein complex; IDA:LIFEdb.
Q8IVL1	Q8IVL1	NAV2	2488	268167	44																	hsa: NAV2	glossopharyngeal nerve development; IEA:Ensembl. / locomotory behavior; IEA:Ensembl. / optic nerve development; IEA:Ensembl. / regulation of systemic arterial blood pressure by baroreceptor feedback; IEA:Ensembl. / sensory perception of smell; IEA:Ensembl. / sensory perception of sound; IEA:Ensembl. / vagus nerve development; IEA:Ensembl.	ATP binding; IEA:UniProtKB-KW. / helicase activity; IEA:UniProtKB-KW. / heparin binding; IEA:Ensembl.	interstitial matrix; IEA:Ensembl. / nucleoplasm; IDA:HPA.
Q5T321	Q5T321	NBEA	2943	327549																62		hsa: NBEA dme: rg
P13591	P13591	NCAM1	858	94574					253										325			hsa: NCAM1 dme: Fas2	axon guidance; TAS:Reactome. / cell adhesion; NAS:ProtInc. / interferon-gamma-mediated signaling pathway; TAS:Reactome. / MAPK cascade; TAS:Reactome.	identical protein binding; IPI:IntAct. / Ras guanyl-nucleotide exchange factor activity; TAS:Reactome. / virus receptor activity; IEA:UniProtKB-KW.	anchored component of membrane; IEA:UniProtKB-KW. / cell surface; IDA:BHF-UCL. / cytosol; IDA:HPA. / external side of plasma membrane; IDA:MGI. / extracellular exosome; IDA:UniProtKB. / extracellular matrix; IDA:BHF-UCL. / Golgi membrane; TAS:Reactome. / integral component of membrane; TAS:ProtInc. / membrane; IDA:UniProtKB. / plasma membrane; IDA:HPA.
O15394	O15394	NCAM2	837	93046					108													hsa: NCAM2	axonal fasciculation; IEA:Ensembl. / neuron cell-cell adhesion; TAS:ProtInc. / sensory perception of smell; IEA:Ensembl.	identical protein binding; IPI:IntAct.	axon; IEA:Ensembl. / integral component of membrane; TAS:ProtInc. / nuclear body; IDA:HPA. / plasma membrane; IDA:HPA.
Q6ZVX7	Q6ZVX7	NCCRP1	275	30847										213								hsa: NCCRP1	positive regulation of cell proliferation; IDA:UniProtKB.		cytoplasm; IDA:UniProtKB. / extracellular exosome; IDA:UniProtKB.
Q9Y2A7	Q9Y2A7	NCKAP1	1128	128790										40								hsa: NCKAP1 dme: Hem	apoptotic process; TAS:ProtInc. / central nervous system development; TAS:ProtInc. / Fc-gamma receptor signaling pathway involved in phagocytosis; TAS:Reactome. / positive regulation of actin filament polymerization; ISS:BHF-UCL. / positive regulation of Arp2/3 complex-mediated actin nucleation; IDA:UniProtKB. / positive regulation of lamellipodium assembly; IMP:UniProtKB. / Rac protein signal tr…	protein complex binding; IDA:UniProtKB.	cytosol; TAS:Reactome. / extracellular exosome; IDA:UniProtKB. / filamentous actin; ISS:BHF-UCL. / focal adhesion; IDA:UniProtKB. / integral component of membrane; IEA:UniProtKB-KW. / lamellipodium; ISS:BHF-UCL. / lamellipodium membrane; IEA:UniProtKB-SubCell. / ruffle; ISS:BHF-UCL. / SCAR complex; IDA:UniProtKB.
P28331	P28331	NDUFS1	727	79468			45															hsa: NDUFS1 dme: ND75	apoptotic mitochondrial changes; IDA:UniProtKB. / ATP metabolic process; IMP:UniProtKB. / cellular respiration; IMP:UniProtKB. / mitochondrial electron transport, NADH to ubiquinone; TAS:Reactome. / mitochondrial respiratory chain complex I assembly; TAS:Reactome. / reactive oxygen species metabolic process; IMP:UniProtKB. / regulation of mitochondrial membrane potential; IMP:UniProtKB.	2 iron, 2 sulfur cluster binding; IEA:UniProtKB-KW. / 4 iron, 4 sulfur cluster binding; IEA:UniProtKB-KW. / electron carrier activity; NAS:UniProtKB. / iron-sulfur cluster binding; IBA:GO_Central. / metal ion binding; IEA:UniProtKB-KW. / NADH dehydrogenase (ubiquinone) activity; NAS:UniProtKB.	mitochondrial intermembrane space; IDA:UniProtKB. / mitochondrial matrix; TAS:Reactome. / mitochondrial respiratory chain complex I; IDA:UniProtKB. / mitochondrion; IDA:HPA. / myelin sheath; IEA:Ensembl.
O76041	O76041	NEBL	1014	116453						75			49						49			hsa: NEBL	cardiac muscle thin filament assembly; IMP:UniProtKB.	actin filament binding; IDA:UniProtKB. / cytoskeletal protein binding; IDA:UniProtKB. / filamin binding; IPI:UniProtKB. / structural constituent of muscle; NAS:UniProtKB. / tropomyosin binding; IPI:UniProtKB.	extracellular exosome; IDA:UniProtKB. / I band; NAS:UniProtKB. / stress fiber; IDA:UniProtKB. / Z disc; IDA:UniProtKB.
P14543	P14543	NID1	1247	136377				84														hsa: NID1	basement membrane organization; TAS:BHF-UCL. / cell-matrix adhesion; IEA:Ensembl. / extracellular matrix disassembly; TAS:Reactome. / extracellular matrix organization; TAS:Reactome. / glomerular basement membrane development; IEA:Ensembl. / positive regulation of cell-substrate adhesion; IEA:Ensembl.	calcium ion binding; IEA:InterPro. / collagen binding; IDA:BHF-UCL. / laminin binding; IDA:BHF-UCL. / laminin-1 binding; IEA:Ensembl. / proteoglycan binding; IPI:BHF-UCL.	basal lamina; IEA:Ensembl. / basement membrane; IDA:BHF-UCL. / cell periphery; IEA:Ensembl. / extracellular exosome; IDA:UniProtKB. / extracellular matrix; IDA:UniProtKB. / extracellular region; TAS:Reactome.
P15531	P15531	NME1	152	17149										169								hsa: NME1	cellular response to drug; IEA:Ensembl. / cellular response to fatty acid; IEA:Ensembl. / cellular response to glucose stimulus; IEA:Ensembl. / CTP biosynthetic process; IEA:InterPro. / endocytosis; IEA:UniProtKB-KW. / GTP biosynthetic process; IEA:InterPro. / hippocampus development; IEA:Ensembl. / lactation; IEA:Ensembl. / negative regulation of cell proliferation; TAS:UniProtKB. / negative reg…	ATP binding; IDA:UniProtKB. / deoxyribonuclease activity; IDA:UniProtKB. / gamma-tubulin binding; IEA:Ensembl. / GTP binding; IDA:UniProtKB. / identical protein binding; IPI:IntAct. / intermediate filament binding; IEA:Ensembl. / magnesium ion binding; IDA:UniProtKB. / nucleoside diphosphate kinase activity; IDA:UniProtKB. / protein kinase binding; IEA:Ensembl. / ribosomal small subunit binding; …	centrosome; IEA:Ensembl. / cytoplasm; TAS:UniProtKB. / cytosol; IDA:UniProtKB. / extracellular exosome; IDA:UniProtKB. / intermediate filament; IEA:Ensembl. / membrane; IDA:UniProtKB. / mitochondrial outer membrane; IEA:Ensembl. / myelin sheath; IEA:Ensembl. / nucleus; IDA:UniProtKB. / perinuclear region of cytoplasm; IEA:Ensembl. / ruffle membrane; IDA:UniProtKB.
Q9HC29	Q9HC29	NOD2	1040	115283								40										hsa: NOD2	activation of MAPK activity; TAS:Reactome. / activation of MAPK activity involved in innate immune response; ISS:BHF-UCL. / cellular response to muramyl dipeptide; IDA:UniProtKB. / cellular response to organic cyclic compound; IEA:Ensembl. / cellular response to peptidoglycan; IEA:Ensembl. / cytokine production involved in immune response; IMP:UniProtKB. / cytokine secretion involved in immune re…	actin binding; IDA:UniProtKB. / ATP binding; IEA:UniProtKB-KW. / CARD domain binding; IPI:UniProtKB. / enzyme binding; IPI:UniProtKB. / Hsp70 protein binding; IPI:UniProtKB. / Hsp90 protein binding; IDA:UniProtKB. / muramyl dipeptide binding; IDA:HGNC. / peptidoglycan binding; IDA:HGNC. / protein kinase binding; IPI:UniProtKB.	basolateral plasma membrane; IDA:UniProtKB. / cell surface; IDA:UniProtKB. / cytoplasm; IDA:UniProtKB. / cytoskeleton; IDA:UniProtKB. / cytosol; IDA:HGNC. / Golgi apparatus; IDA:HPA. / plasma membrane; IDA:UniProtKB. / protein complex; IDA:UniProtKB. / vesicle; IDA:UniProtKB.
O15118	O15118	NPC1	1278	142167										179								hsa: NPC1 sce: NCR1 dme: Npc1a	adult walking behavior; IEA:Ensembl. / autophagy; IGI:MGI. / bile acid metabolic process; ISS:UniProtKB. / cellular response to low-density lipoprotein particle stimulus; IEA:Ensembl. / cellular response to steroid hormone stimulus; IEA:Ensembl. / cholesterol efflux; IDA:BHF-UCL. / cholesterol homeostasis; IDA:UniProtKB. / cholesterol metabolic process; IEA:UniProtKB-KW. / cholesterol transport; …	cholesterol binding; IDA:UniProtKB. / receptor activity; TAS:ProtInc. / sterol transporter activity; TAS:ProtInc. / transmembrane signaling receptor activity; TAS:ProtInc. / virus receptor activity; IEA:UniProtKB-KW.	endoplasmic reticulum; IDA:UniProtKB. / extracellular exosome; IDA:UniProtKB. / extracellular region; ISS:UniProtKB. / Golgi apparatus; IEA:Ensembl. / integral component of membrane; TAS:ProtInc. / integral component of plasma membrane; IDA:UniProtKB. / late endosome membrane; IEA:UniProtKB-SubCell. / lysosomal membrane; IDA:UniProtKB. / lysosome; ISS:UniProtKB. / membrane; IDA:UniProtKB. / membr…
P55786	P55786	NPEPPS	919	103276																	50	hsa: NPEPPS sce: APE2 dme: Psa	cellular response to hypoxia; IDA:UniProtKB. / peptide catabolic process; IBA:GO_Central. / positive regulation of protein targeting to mitochondrion; IMP:ParkinsonsUK-UCL. / protein polyubiquitination; TAS:Reactome. / proteolysis; IBA:GO_Central.	aminopeptidase activity; EXP:Reactome. / metalloaminopeptidase activity; IBA:GO_Central. / peptide binding; IBA:GO_Central. / zinc ion binding; IBA:GO_Central.	cytoplasm; IBA:GO_Central. / cytosol; IDA:HPA. / extracellular exosome; IDA:UniProtKB. / nucleus; IEA:UniProtKB-SubCell.
Q5JWQ4	Q5JWQ4	NRP1	597	67292				44															angiogenesis; IEA:InterPro. / animal organ morphogenesis; IEA:InterPro. / axon guidance; IEA:InterPro. / endothelial cell chemotaxis; IEA:InterPro. / vascular endothelial growth factor receptor signaling pathway; IEA:InterPro.	growth factor binding; IEA:InterPro. / semaphorin receptor activity; IEA:InterPro. / vascular endothelial growth factor-activated receptor activity; IEA:InterPro.
A8MXV4	A8MXV4	NUDT19	375	42233										41								hsa: NUDT19 dme: CG10194	fatty acid catabolic process; TAS:Reactome.	acyl-CoA hydrolase activity; TAS:Reactome. / metal ion binding; IEA:UniProtKB-KW. / receptor binding; IPI:UniProtKB.	mitochondrion; IEA:Ensembl. / peroxisomal matrix; TAS:Reactome.
Q9UKK9	Q9UKK9	NUDT5	219	24328										108								hsa: NUDT5 sce: YSA1	ATP generation from poly-ADP-D-ribose; IDA:UniProtKB. / chromatin remodeling; IDA:UniProtKB. / D-ribose catabolic process; IDA:UniProtKB. / nucleobase-containing small molecule catabolic process; TAS:Reactome. / nucleotide metabolic process; NAS:ProtInc. / ribonucleoside diphosphate catabolic process; IDA:UniProtKB.	8-oxo-dGDP phosphatase activity; IDA:UniProtKB. / ADP-ribose diphosphatase activity; IDA:UniProtKB. / ADP-sugar diphosphatase activity; IDA:UniProtKB. / magnesium ion binding; IDA:UniProtKB. / nucleotidyltransferase activity; IDA:UniProtKB. / protein homodimerization activity; IDA:UniProtKB. / snoRNA binding; ISS:UniProtKB.	cytosol; TAS:Reactome. / extracellular exosome; IDA:UniProtKB. / intracellular; NAS:UniProtKB. / nucleus; IDA:UniProtKB.
P02763	P02763	ORM1	201	23512			189		364	704	827	866	1624	83	72			128	504			hsa: ORM1	acute-phase response; TAS:ProtInc. / inflammatory response; TAS:ProtInc. / negative regulation of interleukin-6 production; IDA:CACAO. / negative regulation of tumor necrosis factor production; IDA:CACAO. / neutrophil degranulation; TAS:Reactome. / platelet degranulation; TAS:Reactome. / positive regulation of interleukin-1 beta secretion; IDA:UniProtKB. / positive regulation of interleukin-1 sec…		blood microparticle; IDA:UniProtKB. / extracellular exosome; IDA:UniProtKB. / extracellular matrix; IDA:BHF-UCL. / extracellular region; TAS:Reactome. / extracellular space; IDA:UniProtKB. / platelet alpha granule lumen; TAS:Reactome. / specific granule lumen; TAS:Reactome. / tertiary granule lumen; TAS:Reactome.
P19652	P19652	ORM2	201	23603		120		171	259	440	449	628	1081	47	151	142		185	312	126	123	hsa: ORM2	acute-phase response; TAS:ProtInc. / neutrophil degranulation; TAS:Reactome. / platelet degranulation; TAS:Reactome. / positive regulation of interleukin-1 beta secretion; IDA:UniProtKB. / positive regulation of interleukin-1 secretion; IDA:UniProtKB. / positive regulation of tumor necrosis factor secretion; IDA:UniProtKB. / regulation of immune system process; IEA:InterPro.		azurophil granule lumen; TAS:Reactome. / blood microparticle; IDA:UniProtKB. / extracellular exosome; IDA:UniProtKB. / extracellular matrix; IDA:BHF-UCL. / extracellular region; TAS:Reactome. / extracellular space; IDA:UniProtKB. / platelet alpha granule lumen; TAS:Reactome. / specific granule lumen; TAS:Reactome.
Q96DC9	Q96DC9	OTUB2	234	27213										66								hsa: OTUB2	protein deubiquitination; IMP:UniProtKB. / protein K11-linked deubiquitination; IDA:UniProtKB. / protein K48-linked deubiquitination; IDA:UniProtKB. / protein K63-linked deubiquitination; IDA:UniProtKB.	NEDD8-specific protease activity; IBA:GO_Central. / thiol-dependent ubiquitin-specific protease activity; IDA:UniProtKB. / ubiquitin binding; IBA:GO_Central.	nucleus; IDA:UniProtKB.
P07237	P07237	P4HB	508	57116										92								hsa: P4HB sce: PDI1 dme: Pdi	cell redox homeostasis; IEA:InterPro. / cellular protein metabolic process; TAS:Reactome. / cellular response to hypoxia; IMP:BHF-UCL. / cellular response to oxidative stress; TAS:Reactome. / chylomicron assembly; TAS:Reactome. / interleukin-12-mediated signaling pathway; TAS:Reactome. / peptidyl-proline hydroxylation to 4-hydroxy-L-proline; IDA:MGI. / positive regulation of viral entry into host…	enzyme binding; IEA:Ensembl. / integrin binding; IPI:UniProtKB. / peptide disulfide oxidoreductase activity; IDA:UniProtKB. / procollagen-proline 4-dioxygenase activity; TAS:ProtInc. / protein disulfide isomerase activity; IDA:CACAO. / protein heterodimerization activity; IDA:UniProtKB. / RNA binding; IDA:UniProtKB.	endoplasmic reticulum; IDA:UniProtKB. / endoplasmic reticulum chaperone complex; IEA:Ensembl. / endoplasmic reticulum lumen; TAS:Reactome. / endoplasmic reticulum-Golgi intermediate compartment; IDA:UniProtKB. / external side of plasma membrane; IDA:UniProtKB. / extracellular exosome; IDA:UniProtKB. / extracellular matrix; IDA:BHF-UCL. / extracellular region; NAS:UniProtKB. / focal adhesion; IDA:…
Q9UQ80	Q9UQ80	PA2G4	394	43787	46	50	52	55														hsa: PA2G4 dme: CG10576	cell cycle arrest; TAS:ProtInc. / cell proliferation; TAS:ProtInc. / negative regulation of apoptotic process; ISS:UniProtKB. / negative regulation of transcription, DNA-templated; IDA:MGI. / neutrophil degranulation; TAS:Reactome. / positive regulation of cell differentiation; ISS:UniProtKB. / regulation of translation; IEA:UniProtKB-KW. / rRNA processing; IEA:UniProtKB-KW. / transcription, DNA-…	DNA binding; IDA:MGI. / RNA binding; IDA:UniProtKB. / transcription factor activity, sequence-specific DNA binding; IDA:MGI. / ubiquitin protein ligase binding; IPI:UniProtKB.	azurophil granule lumen; TAS:Reactome. / cytoplasm; IDA:UniProtKB. / extracellular exosome; IDA:UniProtKB. / extracellular region; TAS:Reactome. / intracellular ribonucleoprotein complex; IEA:UniProtKB-KW. / membrane; IDA:UniProtKB. / nucleolus; IDA:UniProtKB. / nucleus; IDA:MGI.
Q9ULW8	Q9ULW8	PADI3	664	74743										246								hsa: PADI3	chromatin organization; TAS:Reactome. / histone citrullination; IBA:GO_Central. / protein citrullination; IMP:UniProtKB.	calcium ion binding; IEA:InterPro. / identical protein binding; IPI:IntAct. / protein-arginine deiminase activity; IMP:UniProtKB.	cytoplasm; IDA:UniProtKB. / cytosol; TAS:Reactome. / nucleus; IBA:GO_Central.
Q63HM2	Q63HM2	PCNX4	1172	132702										40								hsa: PCNXL4			integral component of membrane; IEA:UniProtKB-KW.
Q9UHG3	Q9UHG3	PCYOX1	505	56640							117	112										hsa: PCYOX1	prenylated protein catabolic process; IDA:BHF-UCL. / prenylcysteine catabolic process; IBA:GO_Central. / prenylcysteine metabolic process; NAS:UniProtKB.	chloride-transporting ATPase activity; IEA:Ensembl. / prenylcysteine oxidase activity; IDA:BHF-UCL.	extracellular exosome; IDA:UniProtKB. / lysosome; IDA:BHF-UCL. / plasma membrane; IEA:Ensembl. / vacuolar membrane; IBA:GO_Central. / very-low-density lipoprotein particle; IDA:BHF-UCL.
P09619	P09619	PDGFRB	1106	123968					95													hsa: PDGFRB	aging; IEA:Ensembl. / aorta morphogenesis; ISS:BHF-UCL. / cardiac myofibril assembly; ISS:UniProtKB. / cell chemotaxis; IDA:UniProtKB. / cell migration; IMP:UniProtKB. / cell migration involved in coronary angiogenesis; ISS:UniProtKB. / cell migration involved in vasculogenesis; ISS:UniProtKB. / glycosaminoglycan biosynthetic process; IEA:Ensembl. / inner ear development; IEA:Ensembl. / interleuk…	ATP binding; IEA:UniProtKB-KW. / enzyme binding; IPI:BHF-UCL. / phosphatidylinositol 3-kinase binding; IEA:Ensembl. / phosphatidylinositol-4,5-bisphosphate 3-kinase activity; TAS:Reactome. / platelet activating factor receptor activity; TAS:ProtInc. / platelet-derived growth factor beta-receptor activity; IDA:UniProtKB. / platelet-derived growth factor binding; IDA:UniProtKB. / platelet-derived g…	apical plasma membrane; ISS:UniProtKB. / cell surface; IEA:Ensembl. / cytoplasm; ISS:UniProtKB. / cytoplasmic vesicle; IEA:UniProtKB-KW. / extracellular exosome; IDA:UniProtKB. / focal adhesion; IDA:UniProtKB. / integral component of membrane; IEA:UniProtKB-KW. / intrinsic component of plasma membrane; IDA:UniProtKB. / lysosomal lumen; IEA:UniProtKB-SubCell. / membrane; IDA:UniProtKB. / nucleus; …
P11177	P11177	PDHB	359	39233															68			hsa: PDHB sce: PDB1 dme: CG11876	acetyl-CoA biosynthetic process from pyruvate; IDA:UniProtKB. / cellular nitrogen compound metabolic process; TAS:Reactome. / glucose metabolic process; IEA:UniProtKB-KW. / mitochondrial acetyl-CoA biosynthetic process from pyruvate; IC:MGI. / pyruvate metabolic process; TAS:Reactome. / regulation of acetyl-CoA biosynthetic process from pyruvate; TAS:Reactome. / tricarboxylic acid cycle; IDA:UniP…	pyruvate dehydrogenase (acetyl-transferring) activity; TAS:ProtInc. / pyruvate dehydrogenase activity; IDA:UniProtKB.	extracellular exosome; IDA:UniProtKB. / mitochondrial matrix; TAS:Reactome. / mitochondrion; IDA:HPA. / nucleoplasm; IDA:HPA. / nucleus; IDA:UniProtKB. / pyruvate dehydrogenase complex; IDA:UniProtKB.
P13667	P13667	PDIA4	645	72932										75								hsa: PDIA4	cell redox homeostasis; IEA:InterPro. / chaperone-mediated protein folding; ISS:UniProtKB. / protein folding; IBA:GO_Central. / protein secretion; TAS:ProtInc. / response to endoplasmic reticulum stress; IBA:GO_Central.	peptide disulfide oxidoreductase activity; IDA:UniProtKB. / protein disulfide isomerase activity; ISS:UniProtKB. / RNA binding; IDA:UniProtKB.	cell surface; IDA:MGI. / endoplasmic reticulum; IBA:GO_Central. / endoplasmic reticulum lumen; TAS:ProtInc. / extracellular space; IDA:UniProtKB. / melanosome; IEA:UniProtKB-SubCell.
Q15084	Q15084	PDIA6	440	48121										76								hsa: PDIA6 dme: CaBP1	apoptotic cell clearance; IBA:GO_Central. / cell redox homeostasis; IEA:InterPro. / cellular protein metabolic process; TAS:Reactome. / IRE1-mediated unfolded protein response; TAS:Reactome. / post-translational protein modification; TAS:Reactome. / protein folding; TAS:ProtInc. / response to endoplasmic reticulum stress; IBA:GO_Central.	peptide disulfide oxidoreductase activity; IDA:UniProtKB. / protein disulfide isomerase activity; IBA:GO_Central.	cytosol; IDA:HPA. / endoplasmic reticulum; IDA:HPA. / endoplasmic reticulum chaperone complex; ISS:ParkinsonsUK-UCL. / endoplasmic reticulum lumen; TAS:Reactome. / endoplasmic reticulum membrane; TAS:Reactome. / endoplasmic reticulum-Golgi intermediate compartment; IDA:UniProtKB. / extracellular exosome; IDA:UniProtKB. / extracellular space; IDA:UniProtKB. / melanosome; IEA:UniProtKB-SubCell. / p…
P30086	P30086	PEBP1	187	21057										136								hsa: PEBP1 dme: CG10298	MAPK cascade; TAS:Reactome.	ATP binding; IEA:UniProtKB-KW. / enzyme binding; IPI:UniProtKB. / phosphatidylethanolamine binding; TAS:ProtInc. / protein kinase binding; IPI:UniProtKB. / RNA binding; IDA:UniProtKB. / serine-type endopeptidase inhibitor activity; IEA:UniProtKB-KW.	cytosol; TAS:Reactome. / extracellular exosome; IDA:UniProtKB. / nucleus; IDA:UniProtKB.
P12955	P12955	PEPD	493	54548					321										154			hsa: PEPD dme: Dip-C	cellular amino acid metabolic process; TAS:ProtInc. / collagen catabolic process; IEA:UniProtKB-KW. / proteolysis; TAS:ProtInc.	aminopeptidase activity; IEA:InterPro. / manganese ion binding; IEA:InterPro. / metallocarboxypeptidase activity; TAS:ProtInc. / proline dipeptidase activity; IEA:UniProtKB-EC.	extracellular exosome; IDA:UniProtKB.
O75192	O75192	PEX11A	247	28353																	42	hsa: PEX11A	brown fat cell differentiation; IEA:Ensembl. / peroxisome fission; IDA:UniProtKB. / peroxisome membrane biogenesis; IEA:Ensembl. / peroxisome organization; IMP:UniProtKB. / regulation of lipid metabolic process; TAS:Reactome. / regulation of peroxisome size; IDA:UniProtKB. / signal transduction; IMP:UniProtKB.	protein homodimerization activity; IDA:UniProtKB.	integral component of peroxisomal membrane; IDA:UniProtKB. / peroxisomal membrane; TAS:Reactome. / peroxisome; IDA:UniProtKB. / protein complex; IDA:UniProtKB.
P18669	P18669	PGAM1	254	28804												71				42		hsa: PGAM1 dme: Pglym78	canonical glycolysis; TAS:Reactome. / gluconeogenesis; IBA:GO_Central. / glycolytic process; IDA:UniProtKB. / neutrophil degranulation; TAS:Reactome. / regulation of glycolytic process; IDA:UniProtKB. / regulation of pentose-phosphate shunt; IDA:UniProtKB. / respiratory burst; IDA:UniProtKB.	2,3-bisphosphoglycerate-dependent phosphoglycerate mutase activity; IBA:GO_Central. / bisphosphoglycerate mutase activity; IEA:UniProtKB-EC. / hydrolase activity; IEA:UniProtKB-KW. / phosphoglycerate mutase activity; IDA:UniProtKB. / protein kinase binding; IPI:UniProtKB.	cytoplasm; IDA:UniProtKB. / cytosol; IDA:UniProtKB. / extracellular exosome; IDA:UniProtKB. / extracellular region; TAS:Reactome. / ficolin-1-rich granule lumen; TAS:Reactome. / membrane; IDA:UniProtKB. / myelin sheath; IEA:Ensembl. / secretory granule lumen; TAS:Reactome.
P15259	P15259	PGAM2	253	28766												72				42		hsa: PGAM2 sce: GPM1 dme: Pglym87	canonical glycolysis; TAS:Reactome. / gluconeogenesis; IBA:GO_Central. / glycolytic process; IMP:UniProtKB. / Notch signaling pathway; IEA:Ensembl. / regulation of pentose-phosphate shunt; IBA:GO_Central. / response to mercury ion; IEA:Ensembl. / spermatogenesis; IEA:Ensembl. / striated muscle contraction; IMP:UniProtKB.	2,3-bisphosphoglycerate-dependent phosphoglycerate mutase activity; IBA:GO_Central. / bisphosphoglycerate mutase activity; IEA:UniProtKB-EC. / cofactor binding; IEA:Ensembl. / hydrolase activity; IEA:UniProtKB-KW. / phosphoglycerate mutase activity; IMP:UniProtKB.	cytosol; IBA:GO_Central. / extracellular exosome; IDA:UniProtKB. / nucleus; IDA:UniProtKB.
Q99623	Q99623	PHB2	299	33296										108								hsa: PHB2 sce: PHB2 dme: l(2)03709	cellular response to hypoxia; IEA:Ensembl. / cellular response to retinoic acid; IEA:Ensembl. / mammary gland alveolus development; IEA:Ensembl. / mammary gland branching involved in thelarche; IEA:Ensembl. / mitochondrial calcium ion transmembrane transport; TAS:Reactome. / mitochondrion organization; IMP:UniProtKB. / negative regulation of apoptotic process; IMP:UniProtKB. / negative regulation…	amide binding; IPI:UniProtKB. / estrogen receptor binding; NAS:UniProtKB. / protein C-terminus binding; IPI:UniProtKB. / protein N-terminus binding; IPI:UniProtKB.	axon; IEA:Ensembl. / cell periphery; IDA:UniProtKB. / cell surface; IDA:UniProtKB. / cytoplasm; IDA:UniProtKB. / extracellular exosome; IDA:UniProtKB. / mitochondrial inner membrane; ISS:UniProtKB. / mitochondrial outer membrane; IDA:UniProtKB. / mitochondrion; IDA:UniProtKB. / nuclear matrix; IDA:UniProtKB. / nucleus; IDA:UniProtKB. / protein complex; IDA:UniProtKB.
Q6UXB8	Q6UXB8	PI16	463	49471					119										84			hsa: PI16		peptidase inhibitor activity; IEA:UniProtKB-KW.	extracellular exosome; IDA:UniProtKB.
Q13492	Q13492	PICALM	652	70755																	47	hsa: PICALM dme: lap	axonogenesis; IEA:Ensembl. / cargo loading into vesicle; IMP:Alzheimers_University_of_Toronto. / cell proliferation; IMP:Alzheimers_University_of_Toronto. / clathrin coat assembly; IMP:BHF-UCL. / clathrin-dependent endocytosis; IMP:Alzheimers_University_of_Toronto. / dendrite morphogenesis; IEA:Ensembl. / endosomal transport; IMP:BHF-UCL. / hemopoiesis; IEA:Ensembl. / iron ion homeostasis; IMP:Al…	1-phosphatidylinositol binding; ISS:UniProtKB. / cadherin binding; IDA:BHF-UCL. / clathrin adaptor activity; IMP:Alzheimers_University_of_Toronto. / clathrin binding; IDA:UniProtKB. / clathrin heavy chain binding; IDA:BHF-UCL. / low-density lipoprotein particle receptor binding; IPI:ARUK-UCL. / phosphatidylinositol-4,5-bisphosphate binding; ISS:ARUK-UCL. / Rab GTPase binding; IPI:ARUK-UCL.	cell surface; IDA:ARUK-UCL. / clathrin-coated endocytic vesicle; NAS:ARUK-UCL. / clathrin-coated pit; IDA:UniProtKB. / clathrin-coated vesicle; IMP:ARUK-UCL. / cytosol; TAS:Reactome. / early endosome; IDA:ARUK-UCL. / endosome to plasma membrane transport vesicle; IDA:ARUK-UCL. / Golgi apparatus; IEA:UniProtKB-SubCell. / intracellular membrane-bounded organelle; IDA:HPA. / intrinsic component of m…
P01833	P01833	PIGR	764	83284	145										87	248	273	483				hsa: PIGR	detection of chemical stimulus involved in sensory perception of bitter taste; IDA:UniProtKB. / epidermal growth factor receptor signaling pathway; IDA:UniProtKB. / Fc receptor signaling pathway; IDA:UniProtKB. / immunoglobulin transcytosis in epithelial cells mediated by polymeric immunoglobulin receptor; IDA:UniProtKB. / neutrophil degranulation; TAS:Reactome. / receptor clustering; IDA:UniProt…	polymeric immunoglobulin receptor activity; IDA:UniProtKB.	azurophil granule membrane; TAS:Reactome. / extracellular exosome; IDA:UniProtKB. / extracellular space; IDA:UniProtKB. / integral component of plasma membrane; TAS:ProtInc. / plasma membrane; IDA:UniProtKB. / receptor complex; IDA:MGI.
P14618	P14618	PKM	531	57937										188		44						hsa: PKM sce: CDC19 dme: PyK	animal organ regeneration; IEA:Ensembl. / ATP biosynthetic process; IEA:Ensembl. / canonical glycolysis; TAS:Reactome. / cellular response to insulin stimulus; IBA:GO_Central. / liver development; IEA:Ensembl. / neutrophil degranulation; TAS:Reactome. / programmed cell death; IDA:UniProtKB. / protein homotetramerization; IEA:Ensembl. / pyruvate biosynthetic process; IEA:Ensembl. / response to gra…	ADP binding; IEA:Ensembl. / ATP binding; IEA:UniProtKB-KW. / cadherin binding; IDA:BHF-UCL. / identical protein binding; IEA:Ensembl. / kinase activity; IEA:UniProtKB-KW. / magnesium ion binding; IEA:InterPro. / MHC class II protein complex binding; IDA:UniProtKB. / potassium ion binding; IEA:InterPro. / pyruvate kinase activity; IDA:CACAO. / RNA binding; IDA:UniProtKB. / thyroid hormone binding;…	cilium; IEA:Ensembl. / cytoplasm; IDA:UniProtKB. / cytosol; IDA:HPA. / extracellular exosome; IDA:UniProtKB. / extracellular matrix; IDA:UniProtKB. / extracellular region; TAS:Reactome. / extracellular vesicle; IDA:UniProtKB. / ficolin-1-rich granule lumen; TAS:Reactome. / mitochondrion; IDA:UniProtKB. / myelin sheath; IEA:Ensembl. / nucleus; IDA:UniProtKB. / pyruvate kinase complex; IEA:Ensembl.…
Q13835	Q13835	PKP1	747	82861										340								hsa: PKP1	cell adhesion; NAS:UniProtKB. / cornification; TAS:Reactome. / intermediate filament bundle assembly; IDA:BHF-UCL. / keratinization; TAS:Reactome. / negative regulation of mRNA catabolic process; IMP:CAFA. / neutrophil degranulation; TAS:Reactome. / positive regulation of gene expression; IMP:CAFA. / signal transduction; NAS:UniProtKB.	intermediate filament binding; NAS:UniProtKB. / lamin binding; IDA:BHF-UCL. / signal transducer activity; TAS:ProtInc. / structural constituent of epidermis; NAS:UniProtKB.	cornified envelope; TAS:Reactome. / desmosome; NAS:UniProtKB. / extracellular exosome; IDA:UniProtKB. / ficolin-1-rich granule membrane; TAS:Reactome. / intermediate filament; TAS:ProtInc. / intracellular membrane-bounded organelle; IDA:HPA. / messenger ribonucleoprotein complex; IDA:CAFA. / nucleoplasm; IDA:HPA. / nucleus; IDA:HPA. / plasma membrane; IDA:HPA.
P51178	P51178	PLCD1	756	85665										226								hsa: PLCD1	angiogenesis; IEA:Ensembl. / inositol phosphate metabolic process; TAS:Reactome. / intracellular signal transduction; IEA:InterPro. / labyrinthine layer blood vessel development; IEA:Ensembl. / lipid catabolic process; IEA:UniProtKB-KW. / phospholipid metabolic process; TAS:ProtInc. / regulation of cell proliferation; IEA:Ensembl.	calcium ion binding; IEA:InterPro. / GTPase activating protein binding; IPI:BHF-UCL. / phosphatidic acid binding; IEA:Ensembl. / phosphatidylinositol phospholipase C activity; TAS:Reactome. / phosphatidylinositol-4,5-bisphosphate binding; IDA:UniProtKB. / phosphatidylserine binding; IEA:Ensembl. / signal transducer activity; IEA:UniProtKB-KW.	cytoplasm; IDA:MGI. / cytosol; IEA:Ensembl. / extracellular exosome; IDA:UniProtKB. / plasma membrane; TAS:Reactome.
Q15149	Q15149	PLEC	4684	531791	70									87								hsa: PLEC	hemidesmosome assembly; IDA:UniProtKB.	actin binding; IEA:UniProtKB-KW. / ankyrin binding; IPI:BHF-UCL. / cadherin binding; IDA:BHF-UCL. / RNA binding; IDA:UniProtKB. / structural constituent of muscle; IMP:UniProtKB.	brush border; IEA:Ensembl. / costamere; TAS:BHF-UCL. / cytosol; IDA:HPA. / extracellular exosome; IDA:UniProtKB. / extracellular matrix; IDA:BHF-UCL. / focal adhesion; IDA:UniProtKB. / hemidesmosome; IDA:UniProtKB. / intermediate filament cytoskeleton; IDA:HPA. / plasma membrane; NAS:ProtInc. / sarcolemma; IDA:UniProtKB. / sarcoplasm; ISS:BHF-UCL.
P00747	P00747	PLG	810	90569						237												hsa: PLG	blood coagulation; IMP:HGNC. / cellular protein metabolic process; TAS:Reactome. / extracellular matrix disassembly; IDA:BHF-UCL. / fibrinolysis; IDA:CAFA. / interaction with symbiont; IDA:CAFA. / interaction with symbiont via secreted substance involved in symbiotic interaction; IDA:CAFA. / labyrinthine layer blood vessel development; IEA:Ensembl. / modification by host of symbiont morphology or…	apolipoprotein binding; IPI:BHF-UCL. / chaperone binding; IPI:CAFA. / endopeptidase activity; IDA:CAFA. / enzyme binding; IPI:CAFA. / kinase binding; IPI:CAFA. / proteasome core complex binding; IPI:CAFA. / protein antigen binding; IPI:CAFA. / protein domain specific binding; IPI:UniProtKB. / receptor binding; IPI:AgBase. / serine-type endopeptidase activity; IDA:CAFA. / serine-type peptidase act…	blood microparticle; IDA:UniProtKB. / cell surface; IDA:BHF-UCL. / extracellular exosome; IDA:UniProtKB. / extracellular region; TAS:Reactome. / extracellular space; IDA:UniProtKB. / extrinsic component of external side of plasma membrane; IDA:BHF-UCL. / intracellular membrane-bounded organelle; IEA:Ensembl. / other organism cell membrane; IDA:CAFA. / plasma membrane; TAS:Reactome. / platelet alp…
P60201	P60201	PLP1	277	30077												61	80	71		97	101	hsa: PLP1	astrocyte development; IEA:Ensembl. / axon development; IEA:Ensembl. / axon ensheathment; TAS:ProtInc. / cell maturation; IEA:Ensembl. / central nervous system myelination; IEA:Ensembl. / chemical synaptic transmission; TAS:ProtInc. / inflammatory response; IEA:Ensembl. / integrin-mediated signaling pathway; IEA:Ensembl. / long-chain fatty acid biosynthetic process; IEA:Ensembl. / positive regula…	identical protein binding; IPI:IntAct. / structural constituent of myelin sheath; IEA:Ensembl. / structural molecule activity; TAS:ProtInc.	integral component of membrane; IEA:UniProtKB-KW. / myelin sheath; IEA:UniProtKB-SubCell. / plasma membrane; IDA:UniProtKB.
Q8IY26	Q8IY26	PLPP6	295	32194		48	48															hsa: PPAPDC2 dme: CG31717	cholesterol biosynthetic process; TAS:Reactome.	hydrolase activity; TAS:Reactome.	integral component of membrane; IEA:UniProtKB-KW. / plasma membrane; TAS:Reactome.
P55058	P55058	PLTP	493	54739					151	188												hsa: PLTP	ceramide transport; IDA:BHF-UCL. / flagellated sperm motility; IEA:Ensembl. / high-density lipoprotein particle remodeling; IDA:AgBase. / lipid metabolic process; TAS:ProtInc. / lipid transport; IDA:BHF-UCL. / phospholipid transport; IDA:BHF-UCL. / positive regulation of cholesterol efflux; IDA:AgBase. / vitamin E biosynthetic process; IEA:Ensembl.	ceramide binding; IDA:BHF-UCL. / ceramide transporter activity; IDA:BHF-UCL. / diacylglycerol binding; IDA:BHF-UCL. / lipid transporter activity; IDA:BHF-UCL. / phosphatidic acid binding; IDA:BHF-UCL. / phosphatidic acid transporter activity; IDA:BHF-UCL. / phosphatidylcholine binding; IDA:BHF-UCL. / phosphatidylcholine transporter activity; IDA:BHF-UCL. / phosphatidylethanolamine binding; IDA:BH…	extracellular region; TAS:ProtInc. / extracellular space; IDA:UniProtKB. / high-density lipoprotein particle; IDA:BHF-UCL.
Q6UX71	Q6UX71	PLXDC2	529	59583						127									53			hsa: PLXDC2 dme: l(1)G0289			extracellular exosome; IDA:UniProtKB. / integral component of membrane; IEA:UniProtKB-KW.
P27169	P27169	PON1	355	39731	40	102		42	171	223	435	274	574					154	273			hsa: PON1	aromatic compound catabolic process; IDA:BHF-UCL. / carboxylic acid catabolic process; IDA:BHF-UCL. / cholesterol metabolic process; IEA:Ensembl. / lipoxygenase pathway; TAS:Reactome. / organophosphate catabolic process; IDA:BHF-UCL. / phosphatidylcholine metabolic process; IDA:BHF-UCL. / positive regulation of binding; IDA:BHF-UCL. / positive regulation of cholesterol efflux; IDA:BHF-UCL. / posi…	acyl-L-homoserine-lactone lactonohydrolase activity; TAS:Reactome. / aryldialkylphosphatase activity; IDA:UniProtKB. / arylesterase activity; IDA:UniProtKB. / calcium ion binding; IDA:UniProtKB. / phospholipid binding; IDA:BHF-UCL. / protein homodimerization activity; IDA:BHF-UCL.	blood microparticle; IDA:UniProtKB. / extracellular exosome; IDA:UniProtKB. / extracellular region; TAS:Reactome. / extracellular space; IDA:BHF-UCL. / high-density lipoprotein particle; IDA:BHF-UCL. / intracellular membrane-bounded organelle; IEA:Ensembl. / spherical high-density lipoprotein particle; IDA:BHF-UCL.
Q15166	Q15166	PON3	354	39607	42						123	202	414									hsa: PON3	aromatic compound catabolic process; IDA:BHF-UCL. / carboxylic acid catabolic process; IDA:BHF-UCL. / coumarin catabolic process; IEA:Ensembl. / lipoxygenase pathway; TAS:Reactome. / negative regulation of superoxide anion generation; IEA:Ensembl. / phenylacetate catabolic process; IEA:Ensembl. / response to external stimulus; NAS:UniProtKB. / response to toxic substance; IBA:GO_Central.	3,4-dihydrocoumarin hydrolase activity; IEA:Ensembl. / acyl-L-homoserine-lactone lactonohydrolase activity; TAS:Reactome. / aryldialkylphosphatase activity; IEA:UniProtKB-EC. / arylesterase activity; IDA:BHF-UCL. / dihydrocoumarin hydrolase activity; IEA:Ensembl. / metal ion binding; IEA:UniProtKB-KW. / protein homodimerization activity; IDA:BHF-UCL.	extracellular exosome; IDA:UniProtKB. / extracellular region; TAS:Reactome. / extracellular space; IBA:GO_Central. / intracellular membrane-bounded organelle; IEA:Ensembl.
Q15063	Q15063	POSTN	836	93314				136														hsa: POSTN	bone regeneration; IEA:Ensembl. / cell adhesion; IDA:UniProtKB. / cellular response to fibroblast growth factor stimulus; IEA:Ensembl. / cellular response to transforming growth factor beta stimulus; IEA:Ensembl. / cellular response to tumor necrosis factor; IEA:Ensembl. / cellular response to vitamin K; IDA:UniProtKB. / extracellular matrix organization; IBA:GO_Central. / negative regulation of …	heparin binding; ISS:UniProtKB. / metal ion binding; IDA:UniProtKB.	extracellular matrix; IDA:UniProtKB. / extracellular space; IBA:GO_Central. / neuromuscular junction; IEA:Ensembl. / proteinaceous extracellular matrix; ISS:UniProtKB. / trans-Golgi network; IDA:BHF-UCL.
Q6S8J3	Q6S8J3	POTEE	1075	121363	40	98	68											106		150	122	hsa: POTEF hsa: POTEE dme: Act88F	retina homeostasis; IEP:UniProtKB. / substantia nigra development; IEP:UniProtKB.		blood microparticle; IDA:UniProtKB. / extracellular exosome; IDA:UniProtKB. / extracellular space; IDA:UniProtKB.
A5A3E0	A5A3E0	POTEF	1075	121445	40													103		146	119	hsa: POTEF hsa: POTEE dme: Act88F	retina homeostasis; IEP:UniProtKB.		blood microparticle; IDA:UniProtKB. / cell cortex; IEA:UniProtKB-SubCell. / extracellular exosome; IDA:UniProtKB. / extracellular space; IDA:UniProtKB.
P0CG38	P0CG38	POTEI	1075	121282	40													79		113	122	hsa: POTEI dme: Act42A	retina homeostasis; IEP:UniProtKB.		extracellular exosome; IDA:UniProtKB. / extracellular space; IDA:UniProtKB.
P0CG39	P0CG39	POTEJ	1038	117390	40																		retina homeostasis; IEP:UniProtKB.		extracellular exosome; IDA:UniProtKB. / extracellular space; IDA:UniProtKB.
Q9BYX7	Q9BYX7	POTEKP	375	42016														74					platelet degranulation; TAS:Reactome.	ATP binding; IEA:UniProtKB-KW.	cytoskeleton; IEA:UniProtKB-SubCell. / cytosol; TAS:Reactome. / extracellular exosome; IDA:UniProtKB. / extracellular region; TAS:Reactome.
P62937	P62937	PPIA	165	18012										185	58					98	107	hsa: PPIA sce: CPR3	entry into host cell; TAS:Reactome. / establishment of integrated proviral latency; TAS:Reactome. / fusion of virus membrane with host plasma membrane; TAS:Reactome. / interleukin-12-mediated signaling pathway; TAS:Reactome. / leukocyte migration; TAS:Reactome. / lipid particle organization; IMP:UniProtKB. / neutrophil degranulation; TAS:Reactome. / positive regulation of protein secretion; IMP:U…	cyclosporin A binding; IDA:CAFA. / peptidyl-prolyl cis-trans isomerase activity; IDA:UniProtKB. / RNA binding; IDA:UniProtKB. / unfolded protein binding; TAS:UniProtKB. / virion binding; NAS:UniProtKB.	cytosol; IDA:UniProtKB. / extracellular exosome; IDA:UniProtKB. / extracellular region; TAS:Reactome. / extracellular space; IDA:UniProtKB. / ficolin-1-rich granule lumen; TAS:Reactome. / focal adhesion; IDA:UniProtKB. / membrane; IDA:UniProtKB. / nucleus; IDA:UniProtKB. / secretory granule lumen; TAS:Reactome. / vesicle; IDA:UniProtKB.
P23284	P23284	PPIB	216	23743										155								hsa: PPIB sce: CPR5 dme: CG2852	bone development; IMP:UniProtKB. / chaperone-mediated protein folding; IDA:UniProtKB. / positive regulation by host of viral genome replication; IMP:AgBase. / positive regulation by host of viral process; IMP:AgBase. / positive regulation of multicellular organism growth; IMP:UniProtKB. / protein peptidyl-prolyl isomerization; ISS:UniProtKB. / protein stabilization; IMP:UniProtKB.	peptidyl-prolyl cis-trans isomerase activity; ISS:UniProtKB. / protein complex binding; ISS:UniProtKB. / RNA binding; IDA:UniProtKB. / RNA polymerase binding; IPI:AgBase. / unfolded protein binding; TAS:ProtInc.	endoplasmic reticulum; IDA:UniProtKB. / endoplasmic reticulum chaperone complex; IEA:Ensembl. / endoplasmic reticulum lumen; TAS:Reactome. / extracellular exosome; IDA:UniProtKB. / focal adhesion; IDA:UniProtKB. / macromolecular complex; ISS:UniProtKB. / melanosome; IEA:UniProtKB-SubCell. / membrane; IDA:UniProtKB. / nucleus; IDA:UniProtKB. / perinuclear region of cytoplasm; IDA:AgBase. / smooth …
Q9Y3C6	Q9Y3C6	PPIL1	166	18237													43					hsa: PPIL1 dme: Cypl	mRNA splicing, via spliceosome; TAS:Reactome. / protein folding; IEA:InterPro.	disordered domain specific binding; IPI:CAFA. / peptidyl-prolyl cis-trans isomerase activity; IBA:GO_Central.	catalytic step 2 spliceosome; IDA:UniProtKB. / extracellular exosome; IDA:UniProtKB. / nucleoplasm; TAS:Reactome.
P30154	P30154	PPP2R1B	601	66214										118								hsa: PPP2R1B	apoptotic process involved in morphogenesis; IMP:UniProtKB. / positive regulation of extrinsic apoptotic signaling pathway in absence of ligand; IMP:UniProtKB.		extracellular exosome; IDA:UniProtKB. / membrane raft; IDA:UniProtKB.
[truncated: 180 more rows]

## Sheet: out MS < 100 across samples
accession	accession isoform	symbol	length	molweight	1	2	3	4	5	6	7	8	9	10	a	b	c	d	e	f	g	homologies	biological process	molecular function	cellular component
[truncated: 425 more rows]

## Sheet: Common entries
accession	accession isoform	symbol	length	molweight	1	2	3	4	5	6	7	8	9	10	a	b	c	d	e	f	g	homologies	biological process	molecular function	cellular component
[truncated: 161 more rows]

## Sheet: Unique Pattern 1
accession	accession isoform	symbol	length	molweight	1	2	3	4	5	6	7	8	9	10	a	b	c	d	e	f	g	homologies	biological process	molecular function	cellular component
[truncated: 200 more rows]

[truncated: 1 more sheets: Unique Patterns 2 and 3]
