# Supplementary material for: The Plasma Glycoprotein Milieu in the Hemato-Oncological Patient Inhibits Platelet Function
Source: Biomolecules. 2026 May 22;16(6):761. doi: 10.3390/biom16060761 (PMC13296933; doi:10.3390/biom16060761)
Supplement: Supplementary file 1 [file biomolecules-16-00761-s001.zip › Carbajo Arguelles et al Table S2.xlsx]

## Sheet: Figure 1A-B
	Control Plasma										AML Patient Plasma
AUC (A)	C1	C2	C3	C4	C5	C6	C7	C8	C9	C10	24-1	24-2	24-3	24-4	29-1	29-2	29-3	29-4	31-1	31-2	31-3	31-4	51-1	51-2	51-3	51-4	52-1	52-2	52-3	52-4	52-5	52-6	52-7	52-8	52-9	52-10	61-1	61-2	61-3	61-4	61-5	61-6	61-7	61-8	64-1	64-2	64-3	64-4	65-1
Collagen	1854	2366	5499	3733	3278	1806	2097	2523	5979	5918	1662	1644	1226	1047	1434	1353	1439	1197	2600	2483	2336	1841	2288	5508	5388	3185	2081	2360	2544	1359	1790	1259	3134	2453	3234	3144	1259	1644	2229	3011	1410	2255	2309	2559	2960	1916	2573	2439	4274
CVX	23909	19667	16658	16446	18566	10803	11163	13407	16895	14891	13937	15752	17559	24230	13197	18380	17199	15296	15611	14598	14628	18467	16568	14250	17899	17068	12572	11360	10751	11210	10202	7340	11555	15228	21917	22745	12192	6977	7383	6336	18198	19403	14949	14028	20336	18069	19509	16037	15735
AGGA	5757	3768	7739	8028	7095	2990	5858	4917	10235	10370	2804	2648	2781	3038	2303	2561	2370	2733	4722	4011	4233	4151	4819	4860	5033	6093	4209	4371	3641	3318	4002	2166	4485	3894	4286	4322	3797	4131	3192	4374	2838	4164	4389	4976	6372	4620	4985	5127	6608
PMA	6855	7398	7967	6973	7206	3699	5309	6759	7547	7880	3735	4061	12890	5775	4953	5271	5216	6258	6162	5751	6053	5901	5201	5547	5982	6905	5642	5153	4845	4251	4640	3036	6219	6183	6618	6711	4758	4551	4178	4685	4709	6344	6513	7293	6269	4221	4938	6116	6765
Risto	11475	11919	11681	11840	9174	8819	6707	11115	11708	12113	5234	8402	2378	7218	6771	6119	7497	8895	10805	5393	6572	8183	16424	6675	7775	9541	4115	4425	6923	3687	2733	6822	7799	6812	7488	9239	5139	3462	3621	4215	5666	7721	6654	6608	15756	5672	9695	8441	12621
Controls = 10
Patients = 42
AUC, Area under the curve
CVX, convulxin
AGGA, Aggretin A
Risto, Ristocetin
	Control Plasma								AML Patient Plasma
AUC (B)	C1	C2	C3	C4	C5	C6	24-1	24-2	24-3	24-4	29-1	29-2	29-3	29-4	52-1	52-2	52-3	52-5	52-6	52-7	64-1	64-2	64-3	64-4	65-1	65-2	65-3	65-4
Collagen	4151	2034	5069.97	3467.63	4011	4119	2310	2828	2447	2534	1358	1449	1056	1331	1640.8	1667.72	1543.88	1401.46	2221.16	1965.02	2585	1302	2627	2276	4250	1659	2031	3092
CVX	15432	14592	12691.1	10604.6	12171	14981	16232	10769	19985	17940	8124	9740	9686	11768	7635.09	9886.68	9775.15	9357.25	12165.1	10918.7	13190	11451	11855	14583	19542	13262	12852	15981
AGGA	6573	6035	7892.04	8088.05	7155	7347	4124	3278	3363	4211	3723	3407	3405	3666	4979.15	4441.08	5287.27	4853.65	5630.75	5657.81	5729	4175	4824	4550	6653	4259	3959	4833
PMA	6419	6743	7335.67	6827.44	6867	8013	4640	4163	4230	6158	4209	3968	3920	3917	5271.98	5324.75	5749.55	4395.81	4601.38	4702.81	5582	4691	5483	4854	7226	5706	6486	7218
Risto	11465	9153	8499.6	9517.31	11963	11505	2124	1895	5354	7914	2898	2676	3231	4358	5818.36	4821.16	9257.07	4922.03	5273.95	5581.31	14127	6432	15690	12369	10245	9581	12932	7745
Controls = 6
Patients = 22
AUC, Area under the curve
CVX, convulxin
AGGA, Aggretin A
Risto, Ristocetin
[truncated: 3 more columns]

## Sheet: Figure 1C-D
	Control Plasma										AML Patient Plasma
TMA (C)	C1	C2	C3	C4	C5	C6	C7	C8	C9	C10	24-1	24-2	24-3	24-4	29-1	29-2	29-3	29-4	31-1	31-2	31-3	31-4	51-1	51-2	51-3	51-4	52-1	52-2	52-3	52-4	52-5	52-6	52-7	52-8	52-9	52-10	61-1	61-2	61-3	61-4	61-5	61-6	61-7	61-8	64-1	64-2	64-3	64-4	65-1
Collagen	120	600	120	120	120	120	120	30	120	120	60	120	120	120	120	120	120	600	120	120	300	120	300	300	300	120	120	120	120	120	120	120	120	120	120	120	120	120	120	120	120	60	120	120	120	120	120	120	120
CVX	600	600	600	60	600	600	600	120	600	600	600	600	600	600	300	300	600	600	600	600	600	600	600	600	600	600	600	600	600	600	600	300	600	600	600	600	600	30	600	60	600	600	600	600	600	600	600	600	600
AGGA	300	300	300	300	300	300	300	300	120	120	300	300	300	300	300	300	600	300	300	300	300	300	300	300	300	300	300	300	300	300	300	300	300	300	300	300	300	300	300	300	300	300	300	300	300	300	300	300	300
PMA	300	600	600	600	300	600	600	600	600	600	300	120	120	120	300	120	300	300	300	300	300	300	300	300	300	300	300	300	300	300	300	300	120	300	600	600	300	300	300	300	300	600	600	300	300	300	300	300	300
Risto	120	600	60	600	120	600	60	600	600	600	60	30	30	30	60	60	60	60	60	30	60	60	30	30	30	30	30	30	30	30	60	120	120	120	600	600	60	30	60	600	60	600	60	60	30	30	30	30	300
Controls = 10
Patients = 42
TMA, Time of maximum aggregation
CVX, convulxin
AGGA, Aggretin A
Risto, Ristocetin
	Control Plasma						AML Patient Plasma
TMA (D)	C1	C2	C3	C4	C5	C6	24-1	24-2	24-3	24-4	29-1	29-2	29-3	29-4	52-1	52-2	52-3	52-5	52-6	52-7	64-1	64-2	64-3	64-4	65-1	65-2	65-3	65-4
Collagen	120	120	120	120	120	120	60	120	60	120	120	120	60	120	120	120	120	60	120	120	120	60	60	60	120	60	60	60
CVX	600	600	600	60	600	600	300	600	600	600	600	300	600	600	60	600	600	300	600	300	600	600	600	600	300	600	600	600
AGGA	300	300	300	120	120	300	300	300	300	300	300	300	300	300	300	300	300	120	120	120	300	300	120	120	300	300	300	600
PMA	600	600	300	600	600	600	300	300	120	300	300	300	300	300	300	300	300	300	300	600	600	300	120	300	300	120	300	120
Risto	30	60	30	600	600	600	30	30	120	30	30	30	30	30	60	60	60	60	60	60	60	30	30	30	60	30	600	120
Controls = 6
Patients = 22
TMA, Time of maximum aggregation
CVX, convulxin
AGGA, Aggretin A
Risto, Ristocetin
[truncated: 3 more columns]

## Sheet: Figura 2A
AUC			Raw data						Normalized data							Grouped per agonist
Sample	Transfusion	PLT count x109/L	Collagen	CVX	AggA	PMA	Risto		Collagen	CVX	AggA	PMA	Risto			Collagen	Control	Pre	Post
Control	-		2790.72	16708	7987.07	6702.56	9171.57		86.3609	102.741	107.763	96.4027	94.9088				86.3609	43.9267	42.1183
29-1	pre	11	1419.48	7151.23	3292.03	3419.64	2646.05		43.9267	43.9745	44.4167	49.1845	27.3817				77.3404	38.9253	43.4379
29-1T	post	30	1361.04	8188.75	3158.71	3179.48	2358.19		42.1183	50.3544	42.6179	45.7303	24.4029				156.894	37.6861	31.6866
29-2	pre	12	1257.86	8156.12	3002.68	3075.53	1522.48		38.9253	50.1538	40.5127	44.2353	15.7548				107.308	47.7764	67.5473
29-2T	post	28	1403.68	10342.4	3426.08	3860.48	2441		43.4379	63.5974	46.2253	55.5252	25.2598				126.97	68.7354	42.3414
																	81.1397	62.7579	77.519
Control	-		2499.23	18696.7	5367.18	6298.09	7186.04		77.3404	114.97	72.4151	90.5853	74.3622				118.924	70.092	45.8306
29-3	pre	23	1217.81	18232.6	3261.15	4715.8	3686.72		37.6861	112.116	44.0001	67.8271	38.1507				108.434	70.1539	67.6783
29-3T	post	35	1023.94	13160.4	4494.3	5184.13	4678.31		31.6866	80.9259	60.638	74.5632	48.4119				84.2383	55.6713	47.9968
																	52.3904	56.3212	87.6073
																		103.219	86.4941
Control	-		5069.97	12691.1	7892.04	7335.67	8499.6		156.894	78.0406	106.481	105.509	87.9551					68.9058	70.0539
52-3	pre	5	1543.88	9775.15	5287.27	5749.55	9257.07		47.7764	60.1095	71.3369	82.6956	95.7935
52-3T	post	53	2182.77	11743.4	6244.83	6787.18	8653.52		67.5473	72.2129	84.2565	97.6198	89.5479			CVX	Control	Pre	Post
																	102.741	43.9745	50.3544
Control	-		3467.63	10604.6	8088.05	6827.44	9517.31		107.308	65.2101	109.126	98.1988	98.4866				114.97	50.1538	63.5974
52-6	pre	21	2221.16	12165.1	5630.75	4601.38	5273.95		68.7354	74.8061	75.9712	66.1815	54.5756				78.0406	112.116	80.9259
52-6T	post	31	1368.25	12050.9	5468.97	5451.82	5245.8		42.3414	74.1036	73.7885	78.4134	54.2843				65.2101	60.1095	72.2129
																	73.2126	74.8061	74.1036
Control	-		4103	11906	8018	6290	10938		126.97	73.2126	108.18	90.4689	113.188				82.2212	58.7004	77.6462
61-3	pre	3	2028	9546	4898	5721	4842		62.7579	58.7004	66.0848	82.285	50.1057				107.015	51.6165	68.2317
61-3T	post	30	2505	12627	4827	5435	7509		77.519	77.6462	65.1269	78.1714	77.7042				161.122	115.169	73.6984
																	103.815	72.899	87.3865
Control	-		2622	13371	5871	7101	9891		81.1397	82.2212	79.2127	102.133	102.354				111.652	118.6	111.184
61-5	pre	6	2265	8394	3378	5357	5745		70.092	51.6165	45.5767	77.0496	59.4501					85.3587	98.3717
61-5T	post	37	1481	11096	3405	5940	10649		45.8306	68.2317	45.9409	85.4348	110.197					70.3643	75.8627
Control	-		3843	17403	8696	7188	9707		118.924	107.015	117.328	103.385	100.449			AggA	Control	Pre	Post
61-7	pre	12	2267	18729	6459	6255	8697		70.1539	115.169	87.1461	89.9655	89.9978				107.763	44.4167	42.6179
61-7T	post	38	2187	11985	5391	5582	7938		67.6783	73.6984	72.7365	80.2857	82.1436				72.4151	40.5127	46.2253
61-8	pre	11	1799	11855	5609	6017	6950		55.6713	72.899	75.6778	86.5423	71.9196				106.481	44.0001	60.638
61-8T	post	30	1551	14211	4817	5121	6617		47.9968	87.3865	64.9919	73.6552	68.4737				109.126	71.3369	84.2565
																	108.18	75.9712	73.7885
Control	-		3504	26202	9344	7157	10638		108.434	161.122	126.071	102.939	110.084				79.2127	66.0848	65.1269
65-2	pre	10	1820	19287	7665	6599	14412		56.3212	118.6	103.418	94.9132	149.138				117.328	45.5767	45.9409
65-2T	post	16	2831	18081	5825	6824	13718		87.6073	111.184	78.5921	98.1494	141.956				126.071	87.1461	72.7365
																	84.1369	75.6778	64.9919
Control	-		2722.13	16882.7	6235.96	7715.46	11029.7		84.2383	103.815	84.1369	110.971	114.137				89.2858	103.418	78.5921
65-3	pre	6	3335.48	13881.2	4540.6	7141.7	8022.06		103.219	85.3587	61.2627	102.719	83.0135					61.2627	57.2028
65-3T	post	13	2795.03	15997.4	4239.69	6643.6	6761.74		86.4941	98.3717	57.2028	95.5547	69.9715					55.5509	51.0276
Control	-		1692.98	18157.2	6617.58	6911.47	10057.4		52.3904	111.652	89.2858	99.4074	104.075			PMA	Control	Pre	Post
67-2	pre	4	2226.67	11442.8	4117.26	6569.65	10755		68.9058	70.3643	55.5509	94.4911	111.294				96.4027	49.1845	45.7303
67-2T	post	21	2263.77	12337	3782	7402.3	9118.31		70.0539	75.8627	51.0276	106.467	94.3577				90.5853	44.2353	55.5252
																	105.509	67.8271	74.5632
																	98.1988	82.6956	97.6198
																	90.4689	66.1815	78.4134
																	102.133	82.285	78.1714
																	103.385	77.0496	85.4348
																	102.939	89.9655	80.2857
																	110.971	86.5423	73.6552
																	99.4074	94.9132	98.1494
																		102.719	95.5547
																		94.4911	106.467
																Risto	Control	Pre	Post
																	94.9088	27.3817	24.4029
																	74.3622	15.7548	25.2598
																	87.9551	38.1507	48.4119
																	98.4866	95.7935	89.5479
																	113.188	54.5756	54.2843
																	102.354	50.1057	77.7042
																	100.449	59.4501	110.197
																	110.084	89.9978	82.1436
																	114.137	71.9196	68.4737
																	104.075	149.138	141.956
																		83.0135	69.9715
																		111.294	94.3577

## Sheet: Figura 2B
TMA			Raw data						Grouped per agonist
Sample	Transfusion	PLT count x109/L	Collagen	CVX	AggA	PMA	Risto		Collagen	Control	Pre	Post
Control	-		120	600	300	600	300			120	120	120
29-1	pre	11	120	600	300	300	30			120	30	120
29-1T	post	30	120	600	300	300	30			120	120	120
29-2	pre	12	30	300	300	300	30			120	120	120
29-2T	post	28	120	600	300	300	60			120	120	60
										120	60	120
Control	-		120	600	120	300	300			120	120	120
29-3	pre	23	120	600	300	300	60			120	60	60
29-3T	post	35	120	600	300	300	60			120	60	60
										120	60	120
											120	120
Control	-		120	600	300	300	30				120	120
52-3	pre	5	120	600	300	300	60
52-3T	post	53	120	600	300	300	60		CVX	Control	Pre	Post
										600	600	600
Control	-		120	60	120	600	600			600	300	600
52-6	pre	21	120	600	120	300	60			600	600	600
52-6T	post	31	60	300	120	300	60			60	600	600
										30	600	300
Control	-		120	30	120	600	120			60	600	600
61-3	pre	3	60	600	120	120	30			600	120	600
61-3T	post	30	120	600	300	300	600			600	600	600
										600	600	600
Control	-		120	60	300	300	600			600	600	600
61-5	pre	6	120	120	300	300	60				600	600
61-5T	post	37	120	600	300	300	600				120	120
Control	-		120	600	300	600	30		AggA	Control	Pre	Post
61-7	pre	12	60	600	300	120	600			300	300	300
61-7T	post	38	60	600	300	120	300			120	300	300
61-8	pre	11	60	600	300	120	30			300	300	300
61-8T	post	30	60	600	300	120	600			120	300	300
										120	120	120
Control	-		120	600	300	600	300			300	120	300
65-2	pre	10	60	600	120	300	600			300	300	300
65-2T	post	16	120	600	300	300	300			300	300	300
										300	300	300
Control	-		120	600	300	600	300			300	120	300
65-3	pre	6	120	600	300	120	30				300	300
65-3T	post	13	120	600	300	300	30				300	300
Control	-		120	600	300	600	60		PMA	Control	Pre	Post
67-2	pre	4	120	120	300	600	60			600	300	300
67-2T	post	21	120	120	300	300	60			300	300	300
										300	300	300
										600	300	300
										600	300	300
										300	120	300
										600	300	300
										600	120	120
										600	120	120
										600	300	300
											120	300
											600	300
									Risto	Control	Pre	Post
										300	30	30
										300	30	60
										30	60	60
										600	60	60
										120	60	60
										600	30	600
										30	60	600
										300	600	300
										300	30	600
										60	600	300
											30	30
											60	60

## Sheet: Figure 3A
Ristocetin
AUC		% Patient Plasma (inhibited Ristocetin response)
	Patient Sample	1	0.75	0.5	0.25
	51-2	6681	13151	14723	15939
	51-3	7755	20844	13895	12395
	65-3	7718	14343	13022	14733
	65-2	6315	16478	15294	12474
		% Patient Plasma (normal Ristocetin response)
	Patient Sample	1	0.75	0.5	0.25
	51-1	16427	15315	20210	13590
	51-4	9545	9480	11447	15146
	65-1	12611	10206	10472	10881
	Control
	C1	11850
	C2	11436
	C3	13457
	C4	11486
	C5	12113

## Sheet: Figure 3B
Ristocetin
TMA		% Patient Plasma (inhibited Ristocetin response)
	Patient Sample	1	0.75	0.5	0.25
	51-2	30	60	120	120
	51-3	30	30	300	600
	65-3	30	60	60	600
	65-2	30	30	60	60
		% Patient Plasma (normal Ristocetin response)
	Patient Sample	1	0.75	0.5	0.25
	51-1	600	600	60	60
	51-4	30	120	300	300
	65-1	600	600	600	300
	Control
	C1	600
	C2	600
	C3	300
	C4	600
	C5	600

## Sheet: Figure 3C-D
Sample	vWF (U/mL)	TMA Risto		Sample	FBG (mg/mL)	TMA PMA
C1	1.11242
C2	0.547935
C3	1.53742
C4	0.74739
C5	1.09922
24-1	1.18003	60		24-1	2.29323	300
24-2	1.20546	30		24-2	2.68355	120
24-3	1.396	30		24-3	2.27387	120
24-4	1.45857	30		24-4	1.99	120
51-1	0.630429	30		51-1	1.38677	300
51-2	0.937548	30		51-2	1.91903	300
51-3	1.23361	30		51-3	2.22226	300
51-4	4.80499	30		51-4	2.89968	300
29-1	1.31205	60		29-1	1.50613	300
29-2	1.50706	60		29-2	3.01903	120
29-3	1.45492	60		29-3	1.8029	300
29-4	1.05855	60				300
31-1	2.63627	60		31-1	1.72548	300
31-2	1.42218	30		31-2	1.88677	300
31-3	0.95118	60		31-3	2.09323	300
31-4	2.39466	60		31-4	1.15129	300
52-1	5.46507	30		52-1	2.85452	300
52-2	7.08994	30		52-2	2.57387	300
52-3	3.55507	30		52-3	1.16097	300
52-4	1.66041	30		52-4	2.0029	300
52-5	8.27441	60		52-5	1.58032	300
52-6	8.05777	120		52-6	1.79645	300
52-7	0.806057	120		52-7	2.43516	120
52-8	1.57719	120		52-8	2.43516	300
52-9	22.5482	600		52-9	2.2771	600
52-10	0.690137	600		52-10	2.28355	600
64-1	3.35264	30		64-1	1.79645	300
64-2	25.5841	30		64-2	3.05452	300
64-3	3.26141	30		64-3	2.31258	300
64-4	5.29706	30				300
65-1	1.90406	300		65-1	1.98677	300
65-2	1.33009	30		65-2	2.83194	120
65-3	1.88842	600		65-3	3.56742	120

## Sheet: Figure S2
Patient Series	Treatment Regime
L052	Remission Induction II
	AML EVI1 OX
L065	BEAM-conditioning SCT
	T-cell NHL
L064	BEAM-conditioning SCT
L051	Melfalan-conditioning SCT
L031	Consolidation I
L029	Remission Induction II
L024	Vidaza-conditioning SCT
	MDS (previous SCT 2010)
L061	Remission Induction II

## Sheet: Patient Clinical Data
Patient Series	Blood group	Birth Date	Gender	AML subtype	Treatment Regime	Chemotherapy agents	Transfusions
L052	A RhD+	1961-09-22	M	AML EVI1 OX; Acute Myeloid Leukemia and related precursor neoplasms;	Remission Induction II	Amsacrine and Cytarabine (Hovon 102 protocol)	4x RBC and 4x PLT in this period	Sample	52-1	52-2	52-3	52-3T	52-4	52-5	52-6	52-6T	52-7	52-8	52-9	52-10
				AML-NOS; AML with maturation M2 (9874/3), with EVI1 overexpression. Very poor prognosis.	complete remission			Sample date	2013-05-03	2013-05-13	2013-05-15	2013-05-15	2013-05-17	2013-05-22	2013-05-24	2013-05-24	2013-05-27	2013-05-31	2013-06-03	2013-06-05
L065	A RhD-	1961-09-12	M	Anaplastic large cell T-cell Non-Hodgkin Lymphoma, ALK negative, stage IIIA	BEAM-conditioning SCT	Melphalan / Etoposide / Cytarabine / Carmustine	3x PLT transfusions in this period	Sample	65-1	65-2	65-2T	65-3	65-3T	65-4
				after 6 CHOEP courses in partial remission and 159x10E9 PLTs/L at admittance	partial remission			Sample date	2014-04-18	2014-04-28	2014-04-28	2014-04-30	2014-04-30	2014-05-05
L064	B RhD+	1950-02-02	M	Mantel Cell Lymphoma stadium IV	BEAM-conditioning SCT	Melphalan / Etoposide / Cytarabine / Carmustine	2x RBC and 3x PLT in this period	Sample	64-1	64-2	64-3	64-4
				after 3x RCHOP and R-HA courses in partial remission and 154x10E9 PLTs/L at admittance	partial remission			Sample date	2014-03-24	2014-03-31	2014-04-02	2014-04-07
L051	0 RhD+	1966-01-03	M	Multiple Myeloma as relapse from plasmacytoma	Melphalan-conditioning SCT	Melphalan 2d 100 mg/m2-conditioning for SCT	1x PLT transfusions in this period	Sample	51-1	51-2	51-3	51-4
				after thal - dex and 3x CAD courses in complete remission	complete remission			Sample date	2013-04-15	2013-04-22	2013-04-24	2013-04-29
L031	B RhD+	1956-10-10	M	B-ALL; cytogenetics: hypodiploidy; BCR-ABL: negative	Consolidation I	Etoposide / Cytarabine and MTX intrathecal (Hovon 100)	no transfusions in this period	Sample	31-1	31-2	31-3	31-4
				after induction I in complete remission	complete remission			Sample date	2012-04-13	2012-04-23	2012-04-25	2012-04-27
L029	B RhD+	1962-02-20	M	AML de novo: mixed phenotype T-myeloid (cytogenetics: multiple copies of part of chrom 21, no extra RUNX1 gene copies)	Remission Induction II	(1d 2000 mg/m2) Amsacrine / (1d 120 mg/ m2)	2x RBC and 3x PLT in this period	Sample	29-1	29-1T	29-2	29-2T	29-3	29-3T	29-4
				after induction I in complete remision	complete remission			Sample date	2012-03-26	2012-03-26	2012-03-28	2012-03-28	2012-04-02	2012-04-02	2012-04-11
L024	0 RhD+	1961-03-10	M	MDS-RAEB-2, (WPSS 6) with muliple cytogenetic abnormalities (deletion chrom2 and 11 and aberrant chrom 8)	Vidaza-conditioning SCT	Cyclofosfamide 60 mg/ kg Alemtuzumab TBI	7x RBC and 8x PLT in this period	Sample	24-1	24-2	24-3	24-4
				relapse after double cord SCT in 2010; after Vidaza courses in partial remission	Myeloablative unrelated 9/10 allo SCT - partial remission			Sample date	2012-01-23	2012-01-30	2012-02-01	2012-02-08
L061	0 RhD+	1948-06-29	M	AML with skin locations, NMP1 positive, FLT3 positive, normal cytogenetics	Remission Induction II (Hovon 102A protocol)	Cytarabine (2gram/m2 6 days) and Amsacrine (120mg/m2 4 days)	8x RBC and 5x PLT in this period	Sample	61-1	61-2	61-3	61-3T	61-4	61-5	61-5T	61-6	61-7	61-7T	61-8	61-8T
				in complete remission after remission induction I	complete remission			Sample date	2014-01-10	2014-01-15	2014-01-20	2014-01-20	2014-01-22	2014-01-24	2014-01-24	2014-01-27	2014-01-31	2014-01-31	2014-02-03	2014-02-03
L067	0 RhD+	1954-08-10	F	2003 M.Kahler, 2004 autologous SCT, 2012 relapse, 2013 Len/Dex courses, very good partial response (VGPR)	March 2014, SC mobilisation with cyclofosfamide;	Melphalan (100 mg/m2 = 156 mg in total for 2 days)	1x PLT transfusions in this period	Sample	67-2	67-2T
					May 2014 2nd autologous SCT - Melphalan conditioning SCT			Sample date	2014-06-06	2014-06-06
